# Supplementary material for: EAT1 transcription factor, a non-cell-autonomous regulator of pollen production, activates meiotic small RNA biogenesis in rice anther tapetum
Source: PLoS Genet. 2018 Feb 12;14(2):e1007238. doi: 10.1371/journal.pgen.1007238 (PMC5825165; doi:10.1371/journal.pgen.1007238)
Supplement: S1 Table — (XLSX) [file pgen.1007238.s015.xlsx]

## Sheet: Sheet1
	S1 Table. Number of reads in mRNA-seq, sRNA-seq and MEL1-RIP-seq analyses.
	(A) mRNA-seq libraries
	Library name		No. of reads
			Sequenced	Mapped
	WT_mRNA_ST.1_1		18350686	16004524
	WT_mRNA_ST.1_2		18948620	15729037
	WT_mRNA_ST.1_3		18749083	14954787
	WT_mRNA_ST.2_1		22769614	18378383
	WT_mRNA_ST.2_2		22287994	18215109
	WT_mRNA_ST.2_3		20438340	16678483
	WT_mRNA_ST.4_1		18759172	16378698
	WT_mRNA_ST.4_2		17546923	12944942
	WT_mRNA_ST.4_3		15772756	12764830
	WT_mRNA_total		173623188	142048793
	eat1_mRNA_ST.1_1		20007250	16773966
	eat1_mRNA_ST.1_2		19110387	13912403
	eat1_mRNA_ST.1_3		20492922	14408337
	eat1_mRNA_ST.2_1		20585637	17427030
	eat1_mRNA_ST.2_2		19268127	15831916
	eat1_mRNA_ST.2_3		17653096	15363395
	eat1_mRNA_ST.4_1		19025210	16137584
	eat1_mRNA_ST.4_2		23604489	20348335
	eat1_mRNA_ST.4_3		19173052	16725908
	eat1_mRNA_total		178920170	146928874
	mel1_mRNA_ST.1_1		18375401	15472812
	mel1_mRNA_ST.1_2		19021584	15390281
	mel1_mRNA_ST.1_3		16345716	13923130
	mel1_mRNA_ST.2_1		17105885	15323964
	mel1_mRNA_ST.2_2		19855678	16529967
	mel1_mRNA_ST.2_3		20012445	16012470
	mel1_mRNA_ST.4_1		19481283	17324766
	mel1_mRNA_ST.4_2		17611619	15333267
	mel1_mRNA_ST.4_3		19073360	16007822
	mel1_mRNA_total		166882971	141318479
	(B) mRNA-seq libraries
	Library name		No. of reads			No. of mapped reads in length of
			Sequenced	Mapped		18-nt	19-nt	20-nt	21-nt	22-nt	23-nt	24-nt	25-nt	26-nt	27-nt	28-nt
	WT_sRNA_ST.1_1		7979390	5695520		558380	594599	564219	1444830	454949	437900	601608	324403	281266	235386	197980
	WT_sRNA_ST.1_2		8430139	6151855		487500	536977	522439	1923654	431173	415961	725428	323009	292134	258582	234998
	WT_sRNA_ST.1_3		8306819	5888485		481733	531093	519828	1851203	428960	414454	665767	307564	267640	226286	193957
	WT_sRNA_ST.2_1		7111676	5086063		500365	528445	496958	1151047	407235	404314	500815	319204	287396	255929	234355
	WT_sRNA_ST.2_2		7233514	5332472		415857	459742	440081	1634305	371277	365706	646070	284582	259155	234193	221504
	WT_sRNA_ST.2_3		7082377	5076923		428791	470810	442207	1659204	352365	338056	589000	240470	210249	181685	164086
	WT_sRNA_ST.4_1		6899420	5551391		498195	534471	496252	1347178	420173	423236	834687	300813	256564	227279	212543
	WT_sRNA_ST.4_2		9269115	7491603		522486	593265	561610	2191591	502084	506033	1410173	355050	308139	278003	263169
	WT_sRNA_ST.4_3		8070671	6452400		505010	560526	525242	1908890	446183	444276	1154169	284266	234715	202708	186415
	WT_sRNA_total		70383121	52726712		4398317	4809928	4568836	15111902	3814399	3749936	7127717	2739361	2397258	2100051	1909007
	eat1_sRNA_ST.1_1		8027657	6533475		544128	589235	573795	1548120	517385	527069	742465	431213	389440	353210	317415
	eat1_sRNA_ST.1_2		8658828	6963514		622323	659425	627582	2154926	525402	499338	743023	360390	305531	255501	210073
	eat1_sRNA_ST.1_3		7811616	6276763		514008	553779	535328	1857889	464537	454873	706653	353462	310987	278578	246669
	eat1_sRNA_ST.2_1		8541641	6750673		522148	566613	551603	2056691	481452	492458	669069	403692	364069	333695	309183
	eat1_sRNA_ST.2_2		7171017	5701773		404113	445694	433531	2229902	364117	353830	555184	270263	236881	214041	194217
	eat1_sRNA_ST.2_3		9172430	7262701		429976	492328	495153	3293967	417048	399945	730567	299985	259676	233120	210936
	eat1_sRNA_ST.4_1		9660233	7892179		600083	663564	644947	2257299	580622	592622	983296	457577	403666	367871	340632
	eat1_sRNA_ST.4_2		9925033	8063144		529769	602198	594118	2848043	540816	537805	1121350	382258	329885	299242	277660
	eat1_sRNA_ST.4_3		8646342	6919839		463490	523551	522641	2353323	469466	471463	973827	337069	291465	267176	246368
	eat1_sRNA_total		77614797	62364061		4630038	5096387	4978698	20600160	4360845	4329403	7225434	3295909	2891600	2602434	2353153
	mel1_sRNA_ST.1_1		8507683	6628937		615373	648177	623681	1688789	522870	515714	672825	403175	356107	311349	270877
	mel1_sRNA_ST.1_2		7582428	5895019		534164	584407	556911	1741862	458384	439860	572959	324139	272155	225388	184790
	mel1_sRNA_ST.1_3		8407144	6599807		444705	496880	496066	2663560	409193	385834	752758	288364	249148	218855	194444
	mel1_sRNA_ST.2_1		7870943	6405259		494339	536227	521756	2522849	418394	398933	597103	289572	243945	206044	176097
	mel1_sRNA_ST.2_2		7587993	6183134		411464	468235	457717	2470976	385080	374929	669926	282558	244946	218472	198831
	mel1_sRNA_ST.2_3		7544797	6040759		410291	455151	451035	2084917	398982	400052	736874	316406	283639	260409	243003
	mel1_sRNA_ST.4_1		8383244	6635138		462935	510776	514219	1653150	497002	511514	1173082	376887	336048	309607	289918
	mel1_sRNA_ST.4_2		8114220	6437433		356721	412457	418286	1987584	427927	425211	1362321	288635	250210	230230	277851
	mel1_sRNA_ST.4_3		7973695	6206339		359868	411492	411529	1990550	412179	405093	1279653	274327	237238	217906	206504
	mel1_sRNA_total		71972147	57031825		4089860	4523802	4451200	18804237	3930011	3857140	7817501	2844063	2473436	2198260	2042315
	(C) MEL1-RIP-seq libraries
	Library name		No. of reads			No. of mapped reads in length of
			Sequenced	Mapped		18nt	19nt	20nt	21nt	22nt	23nt	24nt	25nt	26nt	27nt	28nt
	WT_IP_ST.1_1		7275222	5331014		277244	363696	312146	3044914	286963	225607	286907	158763	146862	121287	106625
	WT_IP_ST.1_2		9714442	7056831		244353	370583	337151	4769211	300551	219548	344620	140888	127662	105362	96902
	WT_IP_ST.2_1		10348359	7990133		339020	459225	438602	5221769	304180	257222	307771	190478	176099	154343	141424
	WT_IP_ST.2_2		10099398	8001131		203774	339341	347303	6231434	199597	150938	220666	93256	82410	69035	63377
	WT_IP_ST.4_1		8455908	6700239		320791	443317	429709	4078325	277065	237062	269632	181459	170514	151952	140413
	WT_IP_ST.4_2		12428025	10313725		283139	507736	502533	7775587	275195	208655	281517	138142	126769	110630	103822
	WT_IP_total		58321354	45393073		1668321	2483898	2367444	31121240	1643551	1299032	1711113	902986	830316	712609	652563
	eat1_IP_ST.1_1		9302211	7740691		216199	346030	316711	5693960	256592	191837	307734	123050	108616	93873	86089
	eat1_IP_ST.1_2		8248408	6908956		188396	315594	296205	5217176	216929	153901	236248	88234	77304	62748	56221
	eat1_IP_ST.2_1		9832362	8050593		206179	346310	323122	6153562	220570	168543	247980	112600	102074	88905	80748
	eat1_IP_ST.2_2		9457821	7987407		149627	286536	294378	6611572	154669	108852	161656	65238	58118	49701	47060
	eat1_IP_ST.4_1		7528656	5920150		262424	372966	371664	3701821	232542	199026	226103	156215	144911	131179	121299
	eat1_IP_ST.4_2		9576149	8094518		219089	388790	397035	6255616	189153	144624	181310	93279	83895	73099	68628
	eat1_IP_total		53945607	44702315		1241914	2056226	1999115	33633707	1270455	966783	1361031	638616	574918	499505	460045
	mel1_IP_ST.1_1		6842908	4523643		457412	493830	471289	584411	435836	415705	505520	336393	314858	268345	240044
	mel1_IP_ST.1_2		5401372	3852065		490263	505294	468225	575656	383436	351192	462511	215707	177500	125587	96694
	mel1_IP_ST.2_1		5497984	3696219		397023	411369	387348	642327	347743	313999	374175	245251	223203	187543	166238
	mel1_IP_ST.2_2		6527944	4653377		599068	615035	571779	676446	471484	429348	479943	279978	229808	169531	130957
	mel1_IP_ST.4_1		5573541	3437362		387363	406937	380148	493487	335174	303440	325260	243562	211568	187229	163194
	mel1_IP_ST.4_2		7164364	4639246		528749	547853	516852	602038	445640	424284	531625	314948	284645	233101	209511
	mel1_IP_total		37008113	24801912		2859878	2980318	2795641	3574365	2419313	2237968	2679034	1635839	1441582	1171336	1006638
