# Supplementary material for: EAT1 transcription factor, a non-cell-autonomous regulator of pollen production, activates meiotic small RNA biogenesis in rice anther tapetum
Source: PLoS Genet. 2018 Feb 12;14(2):e1007238. doi: 10.1371/journal.pgen.1007238 (PMC5825165; doi:10.1371/journal.pgen.1007238)
Supplement: S2 Table — (XLSX) [file pgen.1007238.s016.xlsx]

## Sheet: Sheet1
	S2 Table. Summary of coding genes and transposons showing EAT1-dependent expression pattern.
	(A) Protein coding enes showing ST.2-enriched and EAT1-dependent expression.
	Gene ID	Description (MSU7.0)	CGSNL Gene symbol synonym(s)	mRNA FPKM (Mean)								mRNA FPKM in each sample (from cufflinks result)
				WT				eat1-4				WT										eat1-4
				WT_ST1	WT_ST2	WT_ST4		ST1	ST2	ST4		ST1_1	ST1_2	ST1_3	ST2_1	ST2_2	ST2_3	ST4_1	ST4_2	ST4_3		ST1_1	ST1_2	ST1_3	ST2_1	ST2_2	ST2_3	ST4_1	ST4_2	ST4_3
	LOC_Os11g10890	expressed protein		0.706759	897.131	270.908		1.20268	325.395	226.163		0.615538	0.626269	0.878469	783.861	1100.4	807.133	158.679	635.467	18.579		0.587859	1.65325	1.36692	163.709	246.531	565.944	459.84	170.08	48.5678
	LOC_Os04g38840	LTPL81 - Protease inhibitor/seed storage/LTP family protein precursor, expressed	OsLTPG11, OsLTPg11	0	773.059	62.2598		1.16832	351.458	129.822		0	0	0	808.649	897.483	613.045	0	150.36	36.4194		0	0	3.50495	273.705	254.316	526.352	239.505	95.2877	54.6735
	LOC_Os11g10880	expressed protein		0.83268	449.707	50.4234		0.466804	210.249	122.102		0.795369	0	1.70267	357.443	515.66	476.017	48.2848	86.7081	16.2772		0.506402	0.305205	0.588804	269.669	98.955	262.122	239.452	89.5604	37.2924
	LOC_Os12g41390	homocysteine S-methyltransferase protein, putative, expressed		29.9684	447.525	118.408		25.327	63.3652	152.83		28.8687	28.9992	32.0372	314.059	453.167	575.35	110.859	170.966	73.3982		25.7162	21.797	28.4677	45.3929	38.9468	105.756	242.451	124.956	91.0835
	LOC_Os10g22780	expressed protein		0	205.296	11.7255		0	0.428541	0.252786		0	0	0	146.384	287.959	181.544	7.64909	27.5274	0		0	0	0	0.293081	0.161346	0.831197	0.632908	0.12545	0
	LOC_Os04g51070	helix-loop-helix DNA-binding domain containing protein, expressed	EAT1, OsbHLH141, EAT1/DTD1, bHLH141, DTD1, DTD	0.159109	187.957	38.7052		0.414424	62.2114	35.0259		0.070666	0.179745	0.226916	185.343	224.046	154.482	31.8854	63.4673	20.763		0.438674	0.569263	0.235334	23.9651	87.3805	75.2885	76.3336	26.4119	2.33218
	LOC_Os02g36870	YGL010w, putative, expressed		22.0807	173.493	55.3574		22.3675	82.6711	30.9461		24.066	21.9661	20.21	259.761	167.483	93.2358	49.1019	65.389	51.5812		20.3233	23.1551	23.6241	125.054	49.8907	73.0685	5.45858	44.4455	42.9343
	LOC_Os06g06250	GDSL-like lipase/acylhydrolase, putative, expressed	OsGELP77, OsGELP77a, OsGELP77b	0.276755	157.554	35.3465		0.322499	0.617037	3.54377		0.133684	0.362704	0.333877	93.8816	191.272	187.508	22.3067	81.0527	2.68		0.212787	0.358975	0.395736	0.565797	0.45031	0.835004	2.07554	1.82065	6.73513
	LOC_Os07g42380	RNA recognition motif containing protein, putative, expressed		12.5998	111.319	32.1177		15.5568	29.418	21.7856		14.5918	9.45147	13.7561	69.1579	135.816	128.984	19.2432	49.4653	27.6447		20.9476	13.6683	12.0544	25.2013	27.5318	35.521	27.4498	17.2938	20.6132
	LOC_Os10g39840	glycosyl hydrolases family 16, putative, expressed	OsXTH20, XET32	0.945286	110.768	7.1619		0.625931	1.06928	4.83641		0.999684	0.699264	1.13691	93.2451	143.751	95.3073	7.77258	13.2956	0.417521		0.537036	0.647152	0.693606	0.516107	0.252556	2.43918	11.4239	2.80642	0.278922
	LOC_Os03g08570	amine oxidase, flavin-containing, domain containing protein, expressed	PDS1, PDS, OsPDS, Pds	12.7867	108.898	37.4596		12.2949	34.3168	33.6251		11.1153	11.9499	15.2949	69.0981	129.964	127.631	27.6446	49.3597	35.3744		11.7835	10.6834	14.4179	36.7408	24.9599	41.2496	42.5587	28.6107	29.7059
	LOC_Os12g37130	OsFBD17 - F-box and FBD domain containing protein		0.62067	102.047	0.386912		0.154457	9.78553	10.4501		0.957732	0.531506	0.372772	81.1201	153.227	71.7937	0.0851258	1.07561	0		0.166303	0.200409	0.0966576	1.43839	0	27.9182	29.8541	1.16297	0.333153
	LOC_Os06g43020	expressed protein		0.0541562	94.5594	1.60469		0.0354129	19.7165	1.70107		0	0.0523407	0.110128	74.2866	127.425	81.9666	0.301783	4.51229	0		0.0491306	0	0.057108	18.4142	5.97843	34.757	4.53733	0.565885	0
	LOC_Os10g34430	Dicer, putative, expressed	OsDCL3b (OsDCL5)	3.4151	94.5103	10.8357		4.33771	45.0951	11.7036		3.434	3.41736	3.39393	75.3133	153.389	54.8287	15.1784	12.6806	4.64813		4.29697	4.52866	4.18751	42.6315	33.4436	59.2101	20.7367	9.92607	4.44792
	LOC_Os07g13230	eukaryotic initiation factor 5A hypusine, DNA-binding OB fold family protein, expressed		3.07389	83.0888	15.6956		0.824576	10.2726	17.6755		2.78356	2.63677	3.80134	85.3883	72.5275	91.3507	14.1743	32.7922	0.120265		0.733349	0.994362	0.746018	14.0863	1.93994	14.7915	39.3675	10.3534	3.3055
	LOC_Os05g07950	OsFBX160 - F-box domain containing protein, expressed		16.5221	82.1399	7.49771		12.8612	16.9249	7.7203		15.334	15.6013	18.631	51.1758	93.8468	101.397	4.96364	8.83178	8.69772		12.1708	11.6877	14.7252	17.6686	14.6581	18.448	5.13382	8.71053	9.31654
	LOC_Os05g01950	expressed protein		27.6647	72.0459	25.4285		23.5565	18.5223	15.6296		27.3557	27.4263	28.212	41.7407	77.088	97.3091	13.3729	44.6489	18.2636		18.0209	12.9843	39.6642	17.8684	18.2613	19.4371	14.2474	12.3943	20.2472
	LOC_Os02g44780	polyprenyl synthetase, putative, expressed		26.3791	69.7408	0		0	12.2931	0		27.777	25.638	25.7222	70.6701	78.9625	59.5898	0	0	0		0	0	0	36.8793	0	0	0	0	0
	LOC_Os05g14160	expressed protein		1.82004	63.8518	2.96283		0.758773	7.88121	10.6738		2.04084	2.19856	1.22072	49.5719	71.8152	70.1683	2.28878	6.5997	0		0.859882	0.483556	0.93288	0	1.39512	22.2485	29.3229	2.64109	0.0574198
	LOC_Os09g37380	OsSAUR42 - Auxin-responsive SAUR gene family member, expressed		1.46517	58.9512	18.2071		1.53667	1.64088	15.6338		0.849274	1.72816	1.81807	45.762	84.1122	46.9795	11.7603	29.0275	13.8334		0.540723	2.18312	1.88618	1.74089	2.00253	1.17921	19.6382	15.3477	11.9155
	LOC_Os06g37560	beta-galactosidase precursor, putative, expressed	OsBgal2, OsBGal2	0.554659	53.8132	4.07687		0.745644	24.0205	3.33852		0.327357	0.799353	0.537268	54.4349	68.5076	38.4971	3.22194	6.82112	2.18754		0.583588	0.853896	0.799447	14.2014	15.8788	41.9813	3.97947	3.15511	2.88099
	LOC_Os04g54210	expressed protein		38.3905	45.857	6.52953		10.1443	20.5247	10.094		36.665	28.6955	49.8109	47.3278	35.8955	54.3477	2.06814	10.4528	7.06764		6.0605	2.43651	21.9358	5.17716	29.2137	27.1831	8.38505	1.66202	20.2349
	LOC_Os12g06260	harpin-induced protein 1 domain containing protein, expressed		2.32426	45.0238	8.07854		2.18336	15.2979	8.69739		1.93846	2.39869	2.63564	44.854	48.756	41.4613	5.5577	13.689	4.98891		2.22655	2.20071	2.12281	10.7951	12.6005	22.498	13.0059	7.34785	5.73843
	LOC_Os03g04070	no apical meristem protein, putative, expressed	ONAC022, ONAC22	0.548871	38.715	0.929065		0.69952	1.34861	0.431799		0.627203	0.348074	0.671336	37.2453	44.8243	34.0753	0.390232	2.25408	0.142883		0.762362	0.196858	1.13934	3.40159	0.288098	0.35615	0	0.313603	0.981794
	LOC_Os11g07830	dirigent, putative, expressed		2.37554	37.8982	6.43297		3.62546	12.7827	9.01155		2.62186	1.5615	2.94325	39.2945	49.0652	25.3348	7.12756	6.16206	6.0093		4.58042	3.38536	2.91059	15.2013	9.49946	13.6474	10.1396	11.3895	5.50556
	LOC_Os02g04230	CGMC_MAPKCMGC_2.7 - CGMC includes CDA, MAPK, GSK3, and CLKC kinases, expressed	OsMPK13, OsMAPK2, OsBIMK2, BIMK2	2.22105	37.2853	4.11458		3.03343	7.55628	7.43791		2.36265	2.40384	1.89667	39.1805	41.8871	30.7882	3.53355	6.63349	2.17669		2.95324	3.48577	2.66129	0	7.54793	15.1209	13.9451	5.11141	3.25723
	LOC_Os08g43450	MYB-like protein 1, putative, expressed		9.0036	36.3272	9.11264		7.82247	10.7762	7.1966		8.96683	8.89758	9.1464	31.2284	42.6357	35.1176	5.74032	14.5166	7.08099		6.52744	7.15437	9.78559	11.3006	9.86882	11.1592	7.86619	5.64244	8.08118
	LOC_Os08g35630	MTD1, putative, expressed		7.48118	35.5531	6.49857		6.0958	15.8085	4.946		6.55152	8.29513	7.5969	24.3148	30.724	51.6205	4.91087	7.01454	7.57031		5.83978	5.78063	6.66699	17.5408	15.881	14.0037	4.47268	5.49082	4.8745
	LOC_Os06g48960	AIG2-like family domain containing protein, expressed		13.1954	35.2154	7.25162		10.6908	9.0034	7.96776		12.3308	14.3954	12.86	23.6139	38.8119	43.2205	0.135936	11.9132	9.70571		10.7194	8.27822	13.0747	9.64874	8.2273	9.13416	8.38157	7.20426	8.31745
	LOC_Os03g19670	GDSL-like lipase/acylhydrolase, putative, expressed	OsGELP46, OsGELP46a, OsGELP46b	0.584044	34.7874	4.2153		0.380501	5.96332	4.44348		0.663846	0.422137	0.666149	31.2933	44.9705	28.0983	3.28581	7.12471	2.23538		0.277373	0.495667	0.368464	5.97862	3.18652	8.72482	8.30568	3.35777	1.66698
	LOC_Os03g14170	3-ketoacyl-CoA synthase, putative, expressed		2.02471	31.3878	4.11544		2.31365	4.98382	4.59105		2.34345	1.7759	1.95479	35.1469	36.3048	22.7116	3.30251	4.8318	4.212		1.91394	3.14324	1.88378	6.15588	2.35183	6.44376	6.59876	4.19053	2.98386
	LOC_Os11g12790	VQ domain containing protein, putative, expressed		0.955515	31.364	1.10917		2.09573	8.66338	3.20156		0.854311	0.869204	1.14303	27.9108	39.1944	26.9867	0.417634	2.37467	0.535207		2.65166	2.21264	1.42288	3.33241	0.863318	21.7944	9.10124	0.503435	0
	LOC_Os07g41240	cytochrome P450, putative, expressed	ge1, ge, CYP78A13, OsCYP78A13, GE, BG2	0.2231	30.3633	0.649578		0.19654	1.12048	0.172661		0.215525	0.146188	0.307587	34.5381	33.9485	22.6034	0.526802	1.28691	0.135022		0.343055	0.206691	0.0398749	1.02203	0.544494	1.79491	0.427173	0.0564472	0.034362
	LOC_Os01g02150	sulfated surface glycoprotein 185 precursor, putative, expressed		1.37067	29.0418	10.266		1.50667	5.03598	13.6784		1.55215	0.977602	1.58225	13.0682	32.7212	41.336	12.7908	10.1354	7.8717		1.69411	1.02076	1.80515	4.07022	3.95862	7.0791	10.2546	9.64024	21.1405
	LOC_Os03g45710	2Fe-2S iron-sulfur cluster binding domain containing protein, expressed	OsFdC1, FdC1	10.3901	27.9914	5.77875		7.07059	8.34203	5.72612		9.36823	11.4468	10.3554	18.893	29.5324	35.5489	4.94351	6.03008	6.36265		6.77293	7.00316	7.43567	8.63845	8.18409	8.20355	6.98467	4.54029	5.6534
	LOC_Os11g40590	DUF1399 containing protein, putative, expressed		9.8885	27.1676	8.21916		13.1369	12.7091	5.17859		10.5042	9.25958	9.90172	15.1622	28.0861	38.2544	8.1616	8.26032	8.23555		9.97276	11.3519	18.086	11.3645	12.9924	13.7705	8.14989	7.38587	0
	LOC_Os09g37420	OsSAUR47 - Auxin-responsive SAUR gene family member, expressed		4.78089	26.1686	2.80964		2.97674	5.03877	3.8452		2.65475	5.40205	6.28586	27.9975	33.1637	17.3446	4.32595	2.08705	2.01593		4.76342	4.1668	0	4.2086	0	10.9077	3.66727	4.86706	3.00128
	LOC_Os09g37410	OsSAUR46 - Auxin-responsive SAUR gene family member, expressed	OsSAUR46	6.0412	25.8353	9.75297		7.66837	5.10219	6.25948		5.80337	4.89645	7.42378	16.3162	26.3392	34.8504	10.3793	6.81971	12.0599		4.59614	13.8507	4.55826	3.27398	8.43925	3.59334	6.172	6.78411	5.82234
	LOC_Os09g31502	dehydrogenase, putative, expressed		3.32445	25.8022	2.36334		2.90537	2.73977	1.23852		3.23543	3.61883	3.11908	14.1639	29.9051	33.3376	1.88542	4.18232	1.02227		3.21272	2.26857	3.23483	3.24484	2.20857	2.76589	1.57131	1.1809	0.963352
	LOC_Os07g11070	DUF630/DUF632 domains containing protein, putative, expressed		5.73488	23.9088	5.77652		3.94322	7.48694	4.33347		3.95524	3.78748	9.46191	34.5152	19.7541	17.4571	4.09455	7.72863	5.50639		3.38237	3.54019	4.90711	12.3708	4.51943	5.57058	4.32957	4.59047	4.08036
	LOC_Os01g54890	ethylene-responsive transcription factor 2, putative, expressed	OsERF#092, OsERF092, OsERF92, ERF922, OsERF922, AP2/EREBP#078, AP2/EREBP78	0.12799	23.3797	2.09559		0.452063	3.35829	3.04246		0.122255	0	0.261715	18.6654	23.7944	27.6793	0.836709	4.53099	0.919082		0.93406	0.422129	0	3.36621	1.23544	5.47321	5.20969	1.34481	2.57289
	LOC_Os09g16780	expressed protein		8.87393	22.4372	4.93645		5.93285	7.10189	6.8453		3.78111	9.70217	13.1385	20.6671	24.5733	22.0712	4.53159	5.1095	5.16826		6.51265	4.12183	7.16408	0	7.00326	14.3024	6.48326	7.76263	6.29002
	LOC_Os06g42860	triacylglycerol lipase precursor, putative, expressed		3.25331	21.859	1.93418		3.73098	1.40546	0.435351		4.1426	2.73746	2.87988	21.6105	28.809	15.1576	1.2109	4.48461	0.107021		5.01677	3.0472	3.12898	1.09752	1.25157	1.86728	0.888786	0.335558	0.0817078
	LOC_Os04g08630	expressed protein		0.639168	21.6017	0.485225		0.639536	1.42503	0.2821		0.309623	0.945061	0.662819	22.1206	23.6691	19.0153	0.302721	0.765011	0.387944		0.887099	0	1.03151	1.42088	1.56444	1.28977	0.306838	0.243276	0.296186
	LOC_Os06g32860	zinc finger C-x8-C-x5-C-x3-H type family protein, expressed	OsC3H43	1.19652	21.5821	1.17982		2.13458	0.919439	0.054544		1.58749	0.821269	1.1808	19.9692	24.4937	20.2833	0.841818	2.32681	0.370841		1.76927	1.82688	2.80759	0.419818	1.33232	1.00618	0.0533292	0.0845639	0.025739
	LOC_Os06g02000	adenylate kinase, putative, expressed		1.20001	21.423	1.58421		0.942611	0.791478	0.546398		1.01749	1.21792	1.36461	16.0557	26.7068	21.5065	1.11527	2.29218	1.34518		0.576745	0.463338	1.78775	0.862194	0.813692	0.698548	0.59847	0.527218	0.513506
	LOC_Os12g07874	WD-40 repeat family protein, putative, expressed	OsWD40-196, OsSTA276	0.461294	21.2686	1.06168		0.459887	2.28274	1.14053		0.385656	0.41546	0.582767	21.9503	23.9901	17.8653	0.909378	1.87772	0.397938		0.606634	0.496022	0.277006	2.39443	1.10039	3.3534	2.51794	0.534735	0.36892
	LOC_Os08g33210	expressed protein		0.362927	20.9065	3.47143		0.89066	5.58782	2.29084		0.275315	0.224091	0.589375	17.6962	25.0048	20.0186	3.23013	4.21751	2.96664		0.999151	0.633688	1.03914	4.80106	4.39584	7.56657	2.83752	2.0334	2.00159
	LOC_Os03g39830	expressed protein		3.90776	20.828	3.51451		2.76778	3.93239	2.30481		2.85842	4.07155	4.7933	9.87576	23.2674	29.3407	1.21104	6.94483	2.38765		2.63889	1.64489	4.01956	5.15953	3.56256	3.07508	2.26617	2.09618	2.55209
	LOC_Os10g27450	tetrapyrrole methylase family protein, putative, expressed		8.2879	20.7442	5.75128		9.40433	6.24198	5.33998		8.15816	7.87351	8.83202	13.5849	17.771	30.8766	6.47221	5.81675	4.96489		8.28105	10.4616	9.47034	6.11849	6.78379	5.82366	5.12807	5.89721	4.99465
	LOC_Os02g27800	expressed protein		1.04673	19.8638	2.04885		1.05183	0.978463	1.27804		0.975814	1.41832	0.746056	17.4769	24.049	18.0655	2.86219	2.41103	0.873324		0.931934	1.60449	0.619079	1.66328	1.12697	0.14514	1.38148	0.985775	1.46688
	LOC_Os02g05470	CCT motif family protein, expressed	OsCCT03, OsCMF3	4.38583	19.8044	5.69806		3.24969	6.43807	5.82084		4.15471	5.08439	3.91839	17.6144	21.538	20.2609	7.55923	5.31216	4.22279		2.53561	4.24628	2.96717	7.89315	5.40229	6.01877	5.90249	7.12239	4.43764
	LOC_Os01g61760	myosin heavy chain-related, putative, expressed		2.36598	19.0903	1.80484		2.2502	3.45803	1.62092		0	0	7.09794	17.5966	21.6347	18.0397	1.23118	2.41194	1.77141		0	6.75059	0	0	4.76069	5.6134	1.65662	1.6927	1.51344
	LOC_Os04g30180	F-box/LRR-repeat protein 14, putative, expressed		4.00801	18.8373	2.99821		2.61076	3.97213	5.05663		3.46264	4.14753	4.41385	16.5315	21.1236	18.8568	3.55473	5.38603	0.0538778		3.87813	3.40521	0.548946	5.72049	5.72588	0.470025	3.68106	3.93258	7.55624
	LOC_Os03g38210	MYB family transcription factor, putative, expressed	OsGAMYBL2	0.23855	18.7493	0.43401		0.331056	5.20496	0.843298		0.192408	0.234915	0.288326	19.5527	21.9669	14.7283	0.30099	0.808177	0.192863		0.294009	0.442852	0.256306	3.95571	3.53875	8.12042	1.86864	0.514006	0.147247
	LOC_Os02g13370	expressed protein		0.970253	18.7337	0		2.91391	0	0		1.75072	0	1.16004	9.25748	22.9928	23.9509	0	0	0		3.70226	2.49447	2.54499	0	0	0	0	0	0
	LOC_Os03g05870	Fe-S metabolism associated domain containing protein, expressed		2.20208	18.406	1.86839		1.86808	4.61761	2.09318		1.62047	2.42969	2.55609	13.5941	18.879	22.745	1.2508	1.89655	2.45782		1.87341	1.07973	2.65111	4.8141	3.53367	5.50506	1.85945	1.80933	2.61077
	LOC_Os07g04990	oxidoreductase, aldo/keto reductase family protein, putative, expressed		1.05016	17.9067	2.149		1.03993	7.34406	2.45996		1.23535	0.804407	1.11071	14.5465	20.8769	18.2966	1.546	3.66274	1.23827		0.991032	1.25108	0.877672	8.0728	4.49416	9.46521	3.8686	2.32953	1.18174
	LOC_Os08g32540	cyclin, putative, expressed	CycD1;3, CycD1;os;3, Orysa;CycD1;3, Orysa;CYCD1;3	0.170529	15.0009	0.538121		0.351128	0.593602	0.0189991		0.290167	0.221419	0	15.1181	19.1076	10.7769	0.354623	0.896174	0.363566		0.0692796	0.500917	0.483186	0.732376	0.293226	0.755203	0	0.0569973	0
	LOC_Os08g33940	MYB family transcription factor, putative, expressed		0.449292	14.2447	1.86218		0.33828	1.76776	1.43164		0.349636	0.474308	0.523933	15.8143	16.5836	10.3363	1.80037	2.79319	0.992978		0.489739	0.214598	0.310503	1.34778	2.00216	1.95335	1.57076	1.52009	1.20407
	LOC_Os01g38500	DUF538 domain containing protein, putative, expressed		2.61976	14.2383	3.66064		1.85718	5.65373	3.18969		2.51143	2.46058	2.88728	11.0208	15.6102	16.084	0	6.32012	4.66181		1.51017	0.963473	3.0979	3.50022	6.39178	7.06919	3.41064	2.7772	3.38122
	LOC_Os04g30200	OsFBL14 - F-box domain and LRR containing protein, expressed	Os_F0607	0.390794	14.0351	1.44083		1.51304	1.94274	0.0954959		0.494506	0.240626	0.43725	12.2089	15.5421	14.3543	0.105105	0.371857	3.84552		0.328535	0.296916	3.91366	0.730128	0.543174	4.55492	0.106534	0.118252	0.0617017
	LOC_Os05g07090	acyl-coenzyme A dehydrogenase, mitochondrial precursor, putative, expressed		4.40049	13.427	4.02687		5.0937	6.3181	5.35622		5.02652	7.18238	0.992582	8.12781	12.4659	19.6874	2.89087	5.06824	4.1215		4.34162	4.21084	6.72864	4.98655	7.61929	6.34845	3.99238	3.48479	8.59148
	LOC_Os02g40110	expressed protein		0.273237	12.8926	3.4782		0.215729	4.3913	5.48681		0.18689	0.332759	0.300061	11.5026	12.23	14.9452	3.74584	3.05919	3.62956		0.178486	0.0537695	0.414931	4.20248	2.5024	6.46901	5.55627	7.50734	3.39681
	LOC_Os06g37690	S-locus-like receptor protein kinase, putative, expressed		2.74767	11.2855	3.94281		2.65201	4.25299	3.59068		2.41247	2.87079	2.95975	10.6163	12.8592	10.3811	2.78629	5.55983	3.48232		2.27704	2.04567	3.63331	4.24711	4.10595	4.40592	3.52325	4.52265	2.72615
	LOC_Os02g50374	expressed protein		0.287146	10.8087	0.377844		0.178484	4.247	0.618994		0.0937121	0.66742	0.100306	7.83583	11.1952	13.395	0.549739	0.231542	0.352252		0	0.431415	0.104036	3.09636	3.69331	5.95134	0.371477	0.58905	0.896454
	LOC_Os10g09850	EF hand family protein, putative, expressed	OsDSR-1	2.59859	10.5776	1.69063		2.07192	1.90457	1.44983		2.47654	2.34289	2.97634	5.63824	11.7159	14.3786	0.807112	2.52274	1.74203		1.78425	1.20003	3.23149	1.87423	1.66843	2.17105	1.50701	1.2631	1.57938
	LOC_Os06g45570	VQ domain containing protein, putative, expressed	OsVQ25	1.26304	10.4604	0.94263		1.11455	1.04653	1.37372		0.933081	0.949347	1.90668	6.05833	10.4315	14.8913	0.414674	2.20065	0.212566		0.972133	0.488125	1.88339	0.778539	0.77148	1.58958	0.756564	0.199947	3.16464
	LOC_Os08g17500	cinnamoyl-CoA reductase, putative, expressed		0	9.98443	0.169337		0	1.15245	0.179743		0	0	0	7.96873	13.4544	8.53015	0	0.50801	0		0	0	0	0.518948	0.155831	2.78256	0.458454	0.0807744	0
	LOC_Os09g09930	heavy metal transport/detoxification protein, putative, expressed		1.23989	9.36706	0.282966		1.04236	0.564239	0.166933		0.980783	1.16419	1.5747	4.69818	12.0608	11.3422	0.372914	0.134628	0.341356		1.35298	0.564363	1.20975	0.850165	0.275312	0.567239	0.215992	0.128436	0.15637
	LOC_Os06g06450	heat shock protein STI, putative, expressed	OsPUB65	3.93763	8.4864	2.79506		3.57086	3.61288	2.6265		3.82343	3.75747	4.23199	4.65439	9.30191	11.5029	2.2939	4.24036	1.85091		3.90046	3.05007	3.76204	3.07054	3.38078	4.38733	2.58344	2.59448	2.70157
	LOC_Os01g47635	expressed protein		0.814819	8.45792	1.02565		0.959481	0.435252	0.356062		1.15265	0.366484	0.925322	11.608	8.85913	4.90663	0.56348	0.978986	1.53449		1.16962	0.829097	0.879726	0.19836	0.582404	0.524993	0.214179	0.509434	0.344573
	LOC_Os12g28250	disease resistance protein RPM1, putative, expressed		1.8811	7.77597	1.62562		1.47013	1.39739	1.94248		1.69702	1.93864	2.00764	3.73382	10.6839	8.91019	1.65919	1.94936	1.26832		1.53541	0.925074	1.94991	1.50289	1.26362	1.42567	1.50473	2.38604	1.93666
	LOC_Os05g49700	AP2 domain containing protein, expressed	OsERF#052, OsERF052, OsERF52, AP2/EREBP#053, AP2/EREBP53	1.48834	7.55075	0.784716		1.07651	1.23584	0.482837		1.05063	1.76062	1.65377	7.58962	9.60845	5.45418	0.362546	1.52699	0.464611		1.06241	1.138	1.02911	1.87185	0.999257	0.836403	0.367477	0.194235	0.8868
	LOC_Os06g02320	expressed protein		0	7.41299	1.60961		0.29363	0	0.895724		0	0	0	8.58209	8.10558	5.55131	0.76433	3.47679	0.587704		0	0.360001	0.520889	0	0	0	1.70439	0.982783	0
	LOC_Os07g49310	omega-3 fatty acid desaturase, chloroplast precursor, putative, expressed	OsFAD8, Osfad8	0.849422	7.30177	2.67853		1.34547	0.851332	1.19605		1.13605	0.556522	0.855695	7.03592	9.46104	5.40836	2.22145	2.65099	3.16316		1.32607	1.35581	1.35453	1.00406	0.89291	0.657025	1.08413	1.25627	1.24775
	LOC_Os03g37954	expressed protein		2.22812	7.23942	1.39857		3.24158	1.62063	1.52541		3.67707	1.75119	1.25611	8.72309	8.04129	4.95388	2.44773	1.15982	0.588155		3.36229	3.06169	3.30077	1.65153	1.58121	1.62915	1.55064	1.22942	1.79617
	LOC_Os05g33644	inosine-uridine preferring nucleoside hydrolase family protein, putative, expressed		0.852295	7.2246	0.704865		0.850048	0.988652	0.364526		1.05272	0.739552	0.764613	4.97709	7.83736	8.85936	0.637159	1.00636	0.471077		0.718131	0.663423	1.16859	1.33428	0.835861	0.795815	0.322912	0.315102	0.455565
	LOC_Os05g02790	KIP1, putative, expressed		0.501124	7.05521	0.514627		0.447794	0.301099	0.134853		0.60391	0.460829	0.438632	6.51796	9.68242	4.96525	0.316312	1.09245	0.13512		0.37077	0.421948	0.550665	0.197956	0.435913	0.269427	0.128245	0.152519	0.123794
	LOC_Os12g04860	DTW domain containing protein, putative, expressed		6.7161	7.01207	4.06858		3.26516	2.49368	1.24593		14.6918	2.09869	3.35782	6.41134	6.24674	8.37814	2.80883	8.46809	0.928811		4.04256	3.16503	2.58789	2.58343	2.62732	2.2703	1.34149	1.40969	0.986611
	LOC_Os10g34720	LOI1, putative, expressed		2.34092	6.98359	1.55966		1.47971	1.93622	1.36271		2.15475	2.69342	2.17458	6.6486	7.89479	6.40737	1.35432	2.1676	1.15706		1.52869	1.13357	1.77686	2.4862	1.3998	1.92265	2.10487	1.98326	0
	LOC_Os07g49114	wound-induced protein WI12, putative, expressed		0.662756	6.50389	1.46026		1.06815	1.00975	1.34457		1.02015	0.471786	0.496332	6.30059	7.2503	5.96078	0.816059	2.63513	0.929599		1.32855	0.640412	1.23549	0.936302	1.0309	1.06206	1.3786	0.437207	2.2179
	LOC_Os06g43620	haemolysin-III, putative, expressed		0.420081	6.36352	1.12171		0.452156	1.0616	1.5416		0.50525	0.214191	0.540802	5.0238	7.76623	6.30054	1.11147	1.0403	1.21336		0.643373	0.339181	0.373915	1.12067	1.31899	0.74513	1.25176	2.08416	1.28887
	LOC_Os07g30590	LTPL55 - Protease inhibitor/seed storage/LTP family protein precursor, putative, expressed	OsLTPG20, OsLTPg20	0	6.18393	0.42749		0	0	0		0	0	0	5.69648	7.47755	5.37776	0	1.28247	0		0	0	0	0	0	0	0	0	0
	LOC_Os07g48080	expressed protein		0.257183	5.56273	0.467289		0.213319	0.320173	0.338757		0.212959	0.216672	0.341917	3.95674	5.54916	7.18228	0.347021	0.876961	0.177886		0.23728	0.245076	0.157601	0.228033	0.215205	0.517282	0.52761	0.250989	0.237671
	LOC_Os07g32870	expressed protein		0	5.5324	1.15346		0.0634467	0.963184	1.37731		0	0	0	5.17959	7.17889	4.23873	0.779437	0.246216	2.43474		0.19034	0	0	0.426817	0.906315	1.55642	0.197509	0.756876	3.17755
	LOC_Os09g25760	tetraspanin family protein, putative, expressed		0.583683	4.43707	1.16173		0.555462	0.839021	1.13346		0.567086	0.576972	0.60699	3.161	3.78562	6.3646	1.16433	1.68138	0.639481		0.649902	0.261051	0.755434	0.884813	0.687678	0.944573	1.01157	0.490126	1.89867
	LOC_Os12g33194	expressed protein		0.289329	4.24949	1.26629		0.733986	0.432423	1.54235		0.32156	0.315619	0.230808	4.37877	5.01302	3.35668	0.458643	1.21513	2.12511		0.758718	0.43536	1.00788	0.711789	0	0.58548	1.23718	1.51891	1.87097
	LOC_Os03g55240	cytochrome P450, putative, expressed	bel, bel-a(8077S), bel-b(=bsl, Norin8m), CYP81A6	0.735916	3.97766	1.41564		0.638616	0.85413	1.56341		0.56118	0.788472	0.858097	2.00151	4.18965	5.74182	0.731561	2.37695	1.13841		0.829438	0.522794	0.563617	1.34896	0.35106	0.862369	1.69488	1.15481	1.84055
	LOC_Os05g16540	expressed protein		0.183047	3.81705	0.256323		0.290577	1.09522	0.164073		0.177842	0.180943	0.190356	4.10484	3.593	3.75331	0	0.768968	0		0.169845	0.307018	0.394867	0.897743	0.629011	1.75892	0.352486	0.139734	0
	LOC_Os07g02280	pentatricopeptide, putative, expressed		1.48732	3.58673	1.22427		0.996848	1.14077	1.06349		1.43707	1.6615	1.3634	2.44627	3.61457	4.69936	0.95798	1.89639	0.81845		0.998145	0.97724	1.01516	1.10913	1.08917	1.224	1.55361	0.949497	0.687354
	LOC_Os12g04660	zinc finger, C3HC4 type domain containing protein, expressed		1.05333	3.45513	1.86089		0.860987	1.49833	1.71839		0.957036	0.90987	1.29307	2.22743	4.13445	4.0035	2.1015	1.25984	2.22133		0.689246	0.848665	1.04505	1.94395	0.982982	1.56805	2.08343	1.5409	1.53085
	LOC_Os03g13520	endonuclease/exonuclease/phosphatase family domain containing protein, expressed		0.333058	3.22926	0.478764		0.256984	1.27376	0.474063		0.269537	0.235059	0.494577	1.94506	4.15995	3.58276	0.338822	0.856244	0.241227		0.330964	0.3545	0.085488	1.23692	0.700402	1.88397	0.686861	0.514322	0.221006
	LOC_Os03g32790	expressed protein		0.2572	3.20677	0.391492		0.178539	0.293356	0.292388		0.139026	0.23575	0.396824	1.93734	3.45989	4.22308	0.317169	0.450856	0.406452		0.221291	0.159995	0.154332	0.297733	0.286843	0.295492	0.275552	0.291294	0.310317
	LOC_Os05g30740	C2 domain containing protein, putative, expressed		1.04522	3.10667	0.213437		0.629912	1.18677	0.397606		1.57426	0.471088	1.09031	3.54892	2.92837	2.84273	0.181078	0.343204	0.116028		0.530635	0.639465	0.719636	1.35988	0.561479	1.63894	0.458853	0.29104	0.442924
	LOC_Os06g17250	anthocyanidin 3-O-glucosyltransferase, putative, expressed		0.0838256	2.98315	0.174099		0.0182273	0.211094	0.0162718		0.0985171	0.100235	0.0527247	2.05927	4.19685	2.69332	0.0963211	0.425975	0		0	0	0.0546819	0.22605	0.0995559	0.307677	0.0488155	0	0
	LOC_Os11g07840	expressed protein		0.104404	2.95233	0.301158		0.227787	0.274051	0.246347		0.0858242	0.0436602	0.183727	2.80303	3.54302	2.51095	0.209778	0.371093	0.322602		0.245895	0.246921	0.190545	0.472623	0.260187	0.0893445	0.637892	0.10115	0
	LOC_Os03g03200	hydrolase, alpha/beta fold family protein, putative, expressed		0.357206	2.88549	0.441087		0.415007	0.872219	0.65792		0.644818	0.238567	0.188234	1.73588	2.70321	4.21739	0.0859697	0.796603	0.440689		0.391886	0.202388	0.650746	0.484218	1.12552	1.00692	0.55188	0.552703	0.869178
	LOC_Os02g05940	phytosulfokine receptor precursor, putative, expressed	LRK5	0.474339	2.81693	0.210576		0.610952	0.617435	0.491992		0	0.678131	0.744886	3.75551	2.3072	2.38807	0	0.484355	0.147373		0.561653	0.56398	0.707222	0.881615	0.970689	0	0.505102	0.408297	0.562578
	LOC_Os04g10350	1-aminocyclopropane-1-carboxylate oxidase homolog 2, putative, expressed		1.28446	2.76647	0.894518		0.64804	1.01235	0.819423		0.968411	1.33015	1.55483	2.31944	3.65761	2.32237	0.757459	1.07673	0.849364		0.739891	0.612963	0.591267	1.11102	1.32114	0.604885	0.383881	0.684808	1.38958
	LOC_Os10g35040	receptor kinase like protein, putative, expressed		0.53427	2.56286	0.227684		0.320968	0.145022	0.241959		0.471296	0.627055	0.50446	1.45242	2.89771	3.33846	0.141782	0.268724	0.272545		0.31161	0.208605	0.442688	0.0998219	0.146543	0.188701	0.359275	0.227881	0.138721
	LOC_Os03g15220	DUF292 domain containing protein, expressed		0.470764	2.32807	0.209124		0.514351	0.325247	0.188957		0.614505	0.468913	0.328873	2.6092	2.90129	1.47372	0.150202	0.284683	0.192487		0.513513	0.176805	0.852735	0.423	0.232869	0.319871	0.152245	0.120707	0.293919
	LOC_Os10g20470	MATE efflux family protein, putative, expressed		0.556104	2.20709	0.365826		0.492502	0.849954	1.58241		0.554686	0.705445	0.408181	1.38889	2.22286	3.00953	0.406741	0.299799	0.390937		0.397307	0.61839	0.461808	1.16138	0.630602	0.757879	0.584054	0.299631	3.86354
	LOC_Os08g15450	nodulin, putative, expressed		0	2.13369	0.160757		0.0153628	0.111442	0.0245886		0	0	0	1.84413	2.84443	1.7125	0.121777	0.256454	0.10404		0	0	0.0460885	0.0381056	0.209778	0.0864416	0.0411445	0.0326213	0
	LOC_Os11g04470	expressed protein		0.315272	2.08943	0.488224		0.761737	0.418299	0.304593		0.572376	0.181986	0.191454	2.39915	2.70236	1.16677	0.349761	0.397749	0.717163		1.02495	0.823413	0.436847	0.525334	0.50611	0.223454	0.439602	0.337294	0.136884
	LOC_Os12g38450	exostosin family domain containing protein, expressed		0.123727	1.94512	25.0002		0.0943757	0.19737	0.207364		0.181605	0.0923854	0.0971919	1.66075	2.43257	1.74204	0.399503	74.3737	0.227543		0.130079	0.052249	0.100799	0.125009	0.18352	0.283582	0.404936	0	0.217155
	LOC_Os11g04060	major facilitator superfamily antiporter, putative, expressed	OsZIFL6	0.351331	1.9392	0.26732		0.28131	0.546898	0.230802		0.417006	0.33942	0.297566	2.32443	2.31979	1.17338	0.108723	0.240411	0.452825		0.504455	0	0.339476	0.612373	0.449496	0.578825	0.137752	0.262119	0.292534
	LOC_Os01g56050	MATE efflux family protein, putative, expressed		0.226175	1.79642	0.519849		0.175239	0.48285	0.654997		0.0499661	0.254186	0.374374	0.913873	1.88718	2.58822	0.439671	0.493822	0.626054		0.190877	0.0575027	0.277337	0.366876	0.35345	0.728225	0.940817	0.785184	0.238989
	LOC_Os07g37920	no apical meristem protein, putative, expressed	ONAC010, ONAC10, OsSTA199	0	1.72983	0.0485787		0.0109126	0	0		0	0	0	1.41268	1.99458	1.78222	0	0.145736	0		0	0	0.0327379	0	0	0	0	0	0
	LOC_Os03g45250	2-aminoethanethiol dioxygenase, putative, expressed		0.194289	1.6018	0.57005		0.101612	0.270355	0.881511		0.189577	0.241103	0.152188	1.60983	1.83167	1.36389	0.417041	0.93681	0.356299		0.0905263	0.109086	0.105225	0.173996	0.143682	0.493387	1.78479	0.633056	0.226688
	LOC_Os02g05970	phytosulfokine receptor precursor, putative, expressed	LRK2	0.521611	1.55726	0.329331		0.200254	0.627758	0.505166		0.372462	0.71422	0.47815	1.45118	1.68153	1.53908	0.421659	0.337879	0.228456		0.600762	0	0	0.719594	0.469852	0.693828	0.551114	0.554495	0.409888
	LOC_Os04g43270	WAX2, putative, expressed		0.230323	1.53452	0.115328		0.313149	0.131337	0.0563628		0.514848	0.145507	0.0306154	1.84339	1.60785	1.15233	0.0279651	0.31802	0		0.355114	0.362076	0.222256	0.13126	0.173426	0.089326	0.141727	0	0.0273615
	LOC_Os01g12750	cytochrome P450, putative, expressed		0.128633	1.0918	0.401605		0.105558	0.532527	1.19552		0.0741822	0.113213	0.198505	1.16294	1.40088	0.711581	0.326379	0.320754	0.557683		0.10627	0.128055	0.0823482	0.408512	0.262375	0.926693	1.94815	0.786865	0.851557
	LOC_Os03g38330	disease resistance RPP13-like protein 1, putative, expressed		0.0974164	1.06733	0.094939		0.122608	0.0498875	0.02741		0.113704	0.0771242	0.101421	1.30384	1.29829	0.599863	0.074113	0.210704	0		0.0904925	0.109041	0.16829	0.0521795	0.038301	0.059182	0.0375605	0.0446696	0
	LOC_Os07g37454	urate anion exchanger, putative, expressed		0.0358717	1.02766	0.133991		0.0532331	0.452772	0.583998		0.0528802	0.035868	0.018867	0.655002	1.05279	1.37519	0.0517014	0.217759	0.132513		0.0785591	0.0811401	0	0.372094	0.154376	0.831846	0.908346	0.540135	0.303512
	LOC_Os11g03700	histone-lysine N-methyltransferase, H3 lysine-9 specific SUVH1, putative, expressed	OsSET40, SDG733, OsSUVH11	0.215024	1.00148	0.348308		0.269338	0.149643	0.271819		0.104758	0.390808	0.149505	0.912364	1.28818	0.803895	0.307268	0.431389	0.306266		0.133396	0.442039	0.232578	0.160246	0.0705748	0.218107	0.311447	0.370395	0.133616
	(B) Transposons showing ST.2-enriched and EAT1-dependent expression.
	Gene ID	Description (MSU7.0)	CGSNL Gene symbol synonym(s)	mRNA FPKM (Mean)								mRNA FPKM in each sample (from cufflinks result)
				WT				eat1-4				WT										eat1-4
				WT_ST1	WT_ST2	WT_ST4		ST1	ST2	ST4		ST1_1	ST1_2	ST1_3	ST2_1	ST2_2	ST2_3	ST4_1	ST4_2	ST4_3		ST1_1	ST1_2	ST1_3	ST2_1	ST2_2	ST2_3	ST4_1	ST4_2	ST4_3
	LOC_Os12g35430	transposon protein, putative, unclassified, expressed		0.967165	198.925	1.52805		0.786662	1.79435	1.52729		0.826484	1.06399	1.01102	135.454	247.794	213.526	0.989462	2.83388	0.760812		0.740993	0.776428	0.842565	1.19202	1.34654	2.8445	3.0589	0.861426	0.661538
	LOC_Os06g42280*	transposon protein, putative, CACTA, En/Spm sub-class, expressed		0.0199138	179.535	15.2823		0.0124315	26.5566	32.3133		0.041827	0.0111016	0.00681285	183.857	194.172	160.577	19.185	26.5684	0.0934219		0.00803264	0.0282524	0.00100935	31.9678	0.335387	47.3667	84.7983	12.0808	0.0608876
	LOC_Os09g30270	transposon protein, putative, Mutator sub-class, expressed		17.2837	97.123	17.2106		16.8796	27.361	18.259		18.7099	14.5109	18.6303	95.7411	117.234	78.394	13.5054	28.1332	9.99331		16.8271	16.3888	17.4228	18.9777	22.1917	40.9136	27.0814	16.4862	11.2093
	LOC_Os07g23660	retrotransposon protein, putative, unclassified, expressed		9.96857	56.9172	10.3165		6.25458	5.25484	6.44889		7.5802	10.1913	12.1342	24.8463	75.2029	70.7024	3.20933	20.1504	7.58965		4.26604	5.21868	9.27903	5.2179	5.40312	5.1435	6.84131	6.35473	6.15062
	LOC_Os12g06270	retrotransposon protein, putative, unclassified, expressed		1.22576	22.4654	1.05252		0.86707	1.70053	0.825268		0.991377	1.09419	1.59171	19.0448	29.5009	18.8506	0.79923	1.31593	1.04239		0.780692	0.797267	1.02325	1.96346	1.7078	1.43032	1.23239	0.810829	0.432584
	LOC_Os09g15460	retrotransposon protein, putative, Ty3-gypsy subclass, expressed		0.0421725	2.47117	0.242222		0.0227318	0.0135235	0.0148435		0.0922858	0.0201203	0.0141114	1.34111	2.78436	3.28804	0.0618711	0.586333	0.0784634		0.0188863	0.0493091	0	0	0.019984	0.0205866	0.0293965	0	0.0151339
	LOC_Os07g18290	transposon protein, putative, unclassified, expressed		0.976146	2.38872	0.835567		1.4076	1.10921	0.181374		0.949642	1.04052	0.938276	1.39973	2.82328	2.94315	0.785632	1.26343	0.457639		1.25576	1.34513	1.6219	0.938639	1.47639	0.912588	0.28957	0.114792	0.139759
	LOC_Os06g42280* : Overlap to 24-PHAS_chr6_23 (Supplemental Table S4)
