# Supplementary material for: EAT1 transcription factor, a non-cell-autonomous regulator of pollen production, activates meiotic small RNA biogenesis in rice anther tapetum
Source: PLoS Genet. 2018 Feb 12;14(2):e1007238. doi: 10.1371/journal.pgen.1007238 (PMC5825165; doi:10.1371/journal.pgen.1007238)
Supplement: S3 Table — (XLSX) [file pgen.1007238.s017.xlsx]

## Sheet: Sheet1
	S3 Table. Results of GO enrichment analysis of 115 EAT1-dependent genes.
	GO term	Ontology*	Description	Number in input	Number in BG/Ref	p-value	FDR
	GO:0006629	P	lipid metabolic process	7	492	0.00014	0.023
	GO:0080090	P	regulation of primary metabolic process	6	1673	0.18	1
	GO:0019222	P	regulation of metabolic process	6	1715	0.2	1
	GO:0016310	P	phosphorylation	6	1761	0.21	1
	GO:0031323	P	regulation of cellular metabolic process	6	1639	0.17	1
	GO:0044249	P	cellular biosynthetic process	10	5899	0.9	1
	GO:0006807	P	nitrogen compound metabolic process	8	7115	1	1
	GO:0045449	P	regulation of transcription	6	1576	0.15	1
	GO:0034645	P	cellular macromolecule biosynthetic process	7	5248	0.97	1
	GO:0050789	P	regulation of biological process	6	2081	0.34	1
	GO:0044267	P	cellular protein metabolic process	10	2983	0.14	1
	GO:0044260	P	cellular macromolecule metabolic process	18	9405	0.87	1
	GO:0019219	P	regulation of nucleobase, nucleoside, nucleotide and nucleic acid metabolic process	6	1582	0.15	1
	GO:0010467	P	gene expression	7	2581	0.38	1
	GO:0065007	P	biological regulation	6	2175	0.38	1
	GO:0031326	P	regulation of cellular biosynthetic process	6	1616	0.16	1
	GO:0010468	P	regulation of gene expression	6	1638	0.17	1
	GO:0006468	P	protein amino acid phosphorylation	6	1584	0.15	1
	GO:0006139	P	nucleobase, nucleoside, nucleotide and nucleic acid metabolic process	8	6727	0.99	1
	GO:0060255	P	regulation of macromolecule metabolic process	6	1697	0.19	1
	GO:0043687	P	post-translational protein modification	7	1818	0.12	1
	GO:0009987	P	cellular process	29	12363	0.48	1
	GO:0009889	P	regulation of biosynthetic process	6	1616	0.16	1
	GO:0006464	P	protein modification process	7	1997	0.17	1
	GO:0050794	P	regulation of cellular process	6	1983	0.3	1
	GO:0043412	P	macromolecule modification	7	2046	0.19	1
	GO:0009059	P	macromolecule biosynthetic process	7	5252	0.97	1
	GO:0051171	P	regulation of nitrogen compound metabolic process	6	1582	0.15	1
	GO:0008152	P	metabolic process	34	14088	0.37	1
	GO:0044238	P	primary metabolic process	27	12303	0.67	1
	GO:0019538	P	protein metabolic process	10	6115	0.92	1
	GO:0050896	P	response to stimulus	5	1022	0.085	1
	GO:0009058	P	biosynthetic process	10	6082	0.92	1
	GO:0044237	P	cellular metabolic process	24	10813	0.63	1
	GO:0043170	P	macromolecule metabolic process	18	10789	0.97	1
	GO:0006796	P	phosphate metabolic process	6	1879	0.26	1
	GO:0010556	P	regulation of macromolecule biosynthetic process	6	1616	0.16	1
	GO:0006350	P	transcription	6	1698	0.19	1
	GO:0006793	P	phosphorus metabolic process	6	1879	0.26	1
	GO:0043169	F	cation binding	8	5841	0.97	1
	GO:0005488	F	binding	32	16899	0.98	1
	GO:0003677	F	DNA binding	6	5202	0.99	1
	GO:0043167	F	ion binding	8	5845	0.97	1
	GO:0001883	F	purine nucleoside binding	9	3210	0.31	1
	GO:0016491	F	oxidoreductase activity	9	1995	0.037	1
	GO:0004674	F	protein serine/threonine kinase activity	5	1424	0.23	1
	GO:0016740	F	transferase activity	13	6033	0.65	1
	GO:0001882	F	nucleoside binding	9	3220	0.31	1
	GO:0000166	F	nucleotide binding	10	3794	0.37	1
	GO:0004713	F	protein tyrosine kinase activity	5	1426	0.23	1
	GO:0017076	F	purine nucleotide binding	9	3394	0.37	1
	GO:0004672	F	protein kinase activity	6	1587	0.15	1
	GO:0046872	F	metal ion binding	7	5637	0.98	1
	GO:0003676	F	nucleic acid binding	9	8081	1	1
	GO:0016787	F	hydrolase activity	5	6088	1	1
	GO:0016301	F	kinase activity	7	1756	0.11	1
	GO:0003824	F	catalytic activity	30	13462	0.64	1
	GO:0009055	F	electron carrier activity	6	919	0.019	1
	GO:0046914	F	transition metal ion binding	6	4946	0.98	1
	GO:0032559	F	adenyl ribonucleotide binding	9	3058	0.26	1
	GO:0030554	F	adenyl nucleotide binding	9	3210	0.31	1
	GO:0016772	F	transferase activity, transferring phosphorus-containing groups	7	4672	0.93	1
	GO:0016773	F	phosphotransferase activity, alcohol group as acceptor	6	1738	0.21	1
	GO:0005524	F	ATP binding	9	3055	0.26	1
	GO:0005515	F	protein binding	8	2836	0.32	1
	GO:0032555	F	purine ribonucleotide binding	9	3238	0.32	1
	GO:0032553	F	ribonucleotide binding	9	3238	0.32	1
	GO:0044424	C	intracellular part	5	3831	0.95	1
	GO:0005623	C	cell	13	6353	0.73	1
	GO:0016020	C	membrane	7	2185	0.23	1
	GO:0044464	C	cell part	13	6353	0.73	1
	GO:0005622	C	intracellular	5	4460	0.98	1
	* Ontology category; P: Biological Process, F: Molecular Function, C: cellular component
