# Supplementary material for: EAT1 transcription factor, a non-cell-autonomous regulator of pollen production, activates meiotic small RNA biogenesis in rice anther tapetum
Source: PLoS Genet. 2018 Feb 12;14(2):e1007238. doi: 10.1371/journal.pgen.1007238 (PMC5825165; doi:10.1371/journal.pgen.1007238)
Supplement: S4 Table — (XLSX) [file pgen.1007238.s018.xlsx]

## Sheet: Sheet1
	S4 Table. Summary of EAT1-dependent 24-PHAS, EAT1-independent 24-PHAS and EAT1-dependent lincRNA (non-24-PHAS) loci.
	(A-1) EAT1 dependent 24-PHAS detected in this study
	Locus ID		Predicted transcripts					Novel or reported*		miR2275 site predicted by MEME			Degradome-seq (Zhou et al. 2010 [43])								mRNA FPKM (Mean)												sRNA FPKM (Mean)												mRNA FPKM in each sample
													Peaks matched to MEME prediction				Other obvious peaks				WT				eat1-4				mel1-1				WT				eat1-4				mel1-1				WT
			Chromosome	from	to	direction				from	to		5'-end position	direction	tag count		5'-end position	direction	tag count		ST1	ST2	ST4		ST1	ST2	ST4		ST1	ST2	ST4		ST1	ST2	ST4		ST1	ST2	ST4		ST1	ST2	ST4		ST1_1	ST1_2	ST1_3	ST2_1	ST2_2
	24-PHAS_chr2_1		Chr2	5940970	5941767	+		N		5941043	5941064										0.02659	14.558	0.593546		0	0.0272189	0		0	3.79343	0.0272763		0.281063	58.1303	174.177		0	0.0575867	0.589957		1.77368	13.8572	188.845		0	0.07977	0	11.4012	17.1518
	24-PHAS_chr2_2		Chr2	6029434	6029826	+		N		6029452	6029473						6029656	+	2		0.0531312	23.0319	0.117606		0	0.0553405	0.0417892		0	10.2178	0.0554572		0.443007	263.318	673.933		0.130151	0.117083	0.10546		0.272524	107.58	727.198		0.159394	0	0	18.5999	26.3293
	24-PHAS_chr2_3		Chr2	6033720	6035248	+		N		6033856	6033877						6033916	+	7		0.0693481	71.8161	2.89556		0.0924623	0.111063	0.0237634		0.0596854	39.8	0.427745		0.143429	149.409	355.397		0.101534	0.272612	0.390058		1.97783	84.4947	470.014		0.122675	0.0416078	0.0437619	55.302	86.3373
	24-PHAS_chr2_4		Chr2	6840207	6840530	+		N		6840258	6840279						6840294	+	18		0.131221	98.2791	6.72753		0	0.369218	0		0	53.7133	0.845299		1.02152	695	2298.68		0.2964	0.721251	5.81724		0.330741	438.746	2544.91		0	0.393664	0	83.8918	114.048
	24-PHAS_chr2_5		Chr2	6858723	6859453	+		J, S		6858710	6858731						6859223	+	4		0.0285307	57.8627	1.65838		0.027222	0.419399	0		0.0327959	40.3758	0.114441		0.14845	366.075	867.571		0.135463	0.542169	5.31035		2.15169	231.027	998.43		0.0855922	0	0	48.2252	67.4587
	24-PHAS_chr2_6		Chr2	6000350	6001865	+		N		6001417	6001438		6001429	+	103						0.029425	54.7868	4.29761		0.0442021	8.21009	9.61301		0.0459014	35.6618	0.857662		0.47741	555.871	1606.74		0.375919	10.0052	524.849		2.98174	346.529	1841.25		0	0	0.0882749	50.928	60.48
	24-PHAS_chr2_7		Chr2	6003758	6004536	-		J, S		6004476	6004497		6004485	-	216						0	91.7001	3.23973		0.142413	9.61145	8.0306		0.0556779	55.7039	0.629187		0.139291	436.362	1069.74		0.256892	7.74599	466.467		5.58025	280.752	1359.11		0	0	0	72.7355	107.188
	24-PHAS_chr3_8		Chr3	12874662	12875449	-		N		12875184	12875205		12875193	-	430						0.0264644	33.617	0.952562		0.110341	2.16771	2.53036		0.0608411	19.6994	0.102977		0.140777	234.187	479.911		0.0608241	3.18555	84.5392		3.44874	104.761	609.314		0.0793931	0	0	31.3887	39.0644
	24-PHAS_chr3_9		Chr3	13624803	13625185	-		N													0.055477	32.7218	0.539269		0	0.105188	0		0	20.7316	0.0503672		0	24.6603	80.9144		0	0	0.108221		0	19.5494	117.834		0	0.166431	0	21.2234	40.5279
	24-PHAS_chr3_10		Chr3	13625274	13625658	-		N									13625618	-	119		0.167472	41.4056	0.843631		0.0623944	0	0.0518989		0	25.2903	0.321889		0.15241	105.343	306.519		0.132863	0.239045	0.219979		0.294505	108.346	481.721		0.162714	0.165564	0.174136	21.6797	53.0409
	24-PHAS_chr4_11		Chr4	18221657	18221985	+		N		18221655	18221676						18221884	+	16		0.395474	22.8961	1.34728		0.491325	2.2194	2.4209		0.0656804	16.8854	0.132556		0.502976	95.1923	191.306		0	2.28778	58.9732		0.479006	43.8357	286.672		0.38099	0.193831	0.6116	17.7502	28.454
	24-PHAS_chr4_12		Chr4	18222106	18223572	-		N		18223515	18223536						18223260	-	7		0.250492	9.88425	0.231178		0.247529	1.73504	1.37735		0.133971	10.6871	0.158289		0.955626	10.9689	20.0134		0.481445	1.88142	56.6986		5.31424	10.6456	28.2828		0.213105	0.17347	0.364902	6.90354	12.7699
	24-PHAS_chr4_13		Chr4	18234079	18234662	+		S		18234126	18234147		18234138	+	3		1834222	+	14		0.409268	77.573	4.27491		0.0793643	33.0156	25.5456		0.263571	52.3084	1.08623		2.40473	1389.6	4616.19		1.99824	89.9676	3223.58		15.2492	884.111	4879.57		0.321521	0.218102	0.688181	73.3579	86.4455
	24-PHAS_chr5_14		Chr5	6706627	6707339	+		N		6706917	6706938		6706929	+	42						0	9.5002	0.734992		0.0324925	0.120079	0.0290108		0	8.21702	0.144357		0.0761014	118.424	462.727		0.0672311	0.151459	0.683347		1.97663	104.787	615.589		0	0	0	9.55262	11.8743
	24-PHAS_chr5_15		Chr5	6713168	6713888	+		J		6713520	6713541		6713532	+	373						0.117739	42.5883	1.86205		0.0873317	0.209134	0		0.21358	30.8795	0.562916		0.159907	354.968	971.66		0	0.481119	2.2677		1.96337	247.381	1338.1		0.260343	0	0.0928725	36.5768	53.2982
	24-PHAS_chr5_16		Chr5	17796109	17796736	+		S		17796212	17796233		17796224	+	74		17796364	+	102		0	47.6183	1.11548		0	0.136357	0.0658874		0.0381834	28.8634	0.556741		0.276968	504.61	1212.43		0.157716	0.0732003	1.12458		0.170382	261.051	1456.31		0	0	0	38.7912	57.8765
	24-PHAS_chr5_17		Chr5	17801872	17802684	+		N		17801980	17802001		17801992	+	173						0.0512991	37.1304	0.85514		0.028491	0.340215	0.238589		0.0266733	29.1452	0.0998066		2.44271	2960.4	8037.8		1.55512	5.03424	64.1934		9.27733	1894.64	9826.59		0.153897	0	0	37.7934	45.096
	24-PHAS_chr5_18		Chr5	18834197	18835403	+		N		18834252	18834273		18834264	+	241						0.0533243	56.7091	3.31462		0.0884829	0.694421	1.13096		0.0735373	23.5479	0.891903		10.8193	242.771	665.749		10.1737	5.14936	31.9429		27.3982	94.3896	685.971		0.0518096	0.052717	0.0554463	47.8246	69.0568
	24-PHAS_chr5_19		Chr5	1009224	1010280	-		N		1010239	1010260		1010248	-	132						0.425598	34.7792	1.43702		0.724124	0.251884	0.325048		0.383873	23.294	0.27764		0.16445	202.164	468.329		0.232618	0.267369	0.875358		1.3922	102.745	533.822		0.355013	0.541847	0.379933	29.6791	46.2694
	24-PHAS_chr5_20		Chr5	1027807	1028607	-		S		1028476	1028497		1028485	-	10						0.215125	37.3332	1.0217		0.087786	0.106071	0		0.0809313	18.7164	0.080377		0.0731569	192.38	515.188		0.132765	0.30256	0.71041		0.133537	33.7901	390.522		0.156206	0.238413	0.250756	31.2868	48.8605
	24-PHAS_chr5_21		Chr5	7907341	7908122	-		N		7907927	7907948		7907936	-	13						0.655926	121.29	8.01827		0.345089	57.7542	25.0887		0.798099	77.2194	4.40297		0.0749367	80.0884	163.951		0.253234	21.7882	519.453		0.0643849	21.9042	159.579		0.640024	0.814042	0.513712	93.3569	135.245
	24-PHAS_chr6_22		Chr6	25366310	25367426	+		S		25366349	25366370		25366361	+	29		25366411	+	477		0.285501	54.7658	3.19531		0.154885	0.11376	0.110401		0.19775	39.1332	0.983684		0.55832	394.926	1109.02		0.628697	0.357764	2.01432		2.77549	164.622	1234.64		0.223951	0.512715	0.119836	53.2416	62.918
	24-PHAS_chr6_23		Chr6	25390745	25391011	+		N									25389681	+	122		0.162093	194.307	12.5061		0.267119	27.2468	33.3825		0.351435	139.756	7.48221		0.2037	22.0198	57.9948		0	0.172544	10.92		0	2.88289	53.2611		0.234896	0	0.251384	174.69	229.711
	24-PHAS_chr6_24		Chr6	25428049	25428797	+		J		25428055	25428076						25428151	+	27		0	98.0964	4.87725		0.0640627	0.133864	0.146602		0	60.8107	0.91165		0.44624	690.078	1900.21		0.267196	1.07504	2.10832		2.3267	404.42	2153.86		0	0	0	81.2539	115.083
	24-PHAS_chr6_25		Chr6	25436129	25437154	+		N		25436169	25436190		25436181	+	270						0.0609584	19.5006	1.5434		0.0419578	0.583725	2.36996		0.0210177	10.8644	0.396958		0	72.293	212.542		0	0.223886	43.0305		1.32398	35.2269	248.724		0.182875	0	0	15.5007	24.0486
	24-PHAS_chr6_26		Chr6	25442734	25443442	+		N		25442880	25442901		25442892	+	131						0.059865	33.281	1.53342		0.0619089	1.28114	1.10558		0	13.8734	0.235994		0.392212	392.785	864.873		0.0676109	2.48429	91.6239		4.07315	153.184	1074.22		0	0.179595	0	27.7438	41.0195
	24-PHAS_chr6_27		Chr6	25839552	25840284	+		N		25839593	25839614		25839605	+	64						0.117303	119.573	4.54978		0.0271476	1.13812	0.45536		0.0915674	76.6853	0.664402		0.0773329	379.024	1014.88		0.203337	0.398122	23.4563		3.78511	181.813	1165.05		0	0.26056	0.09135	113.729	128.024
	24-PHAS_chr6_28		Chr6	25855568	25857039	+		N		25855741	25855762		25855753	+	11						0.0151526	19.9413	0.654186		0.0314544	2.55278	0.719997		0	11.7366	0.114661		0.576822	82.9535	193.186		0.312122	0.855701	28.6251		4.29674	40.2617	222.308		0	0	0.0454577	18.014	23.5497
	24-PHAS_chr6_29		Chr6	1656797	1658418	-		N		1658370	1658391		1658378	-	142						0.0130736	26.4668	1.33027		0.0270398	3.2614	1.19867		0.0281306	15.9989	0.129331		0.0668528	35.252	101.313		0.031474	0.339765	24.0282		0	18.6514	109.999		0	0.0392207	0	21.0799	30.6164
	24-PHAS_chr6_30		Chr6	1660931	1661359	-		J		1661375	1661396		1661384	-	165						0	61.5498	2.22316		0.110033	0.54678	0.048261		0	28.5064	0.447014		0.389939	505.173	1262.25		0.466968	1.08862	19.8769		0.381716	168.847	1428.74		0	0	0	48.5638	70.8049
	24-PHAS_chr6_31		Chr6	1664846	1666091	-		N		1666005	1666026		1666014	-	1		1665954	-	24		0.069264	40.708	1.31157		0.128779	1.05531	0.319777		0.0905562	25.5812	0.387157		0.545126	100.352	204.806		0.517514	0.278238	4.6681		0.267477	60.0243	269.217		0.100373	0	0.107419	28.3203	47.6677
	24-PHAS_chr6_32		Chr6	25262762	25263657	-		N		25263598	25263619		25263607	-	80						0	31.2686	0.838022		0.0267703	5.87079	2.47491		0	21.6496	0.393567		0.315114	230.788	561.903		0.116341	3.78953	128.197		1.57947	134.445	772.448		0	0	0	27.4795	35.5773
	24-PHAS_chr6_33		Chr6	25423928	25424601	-		N		25424513	25424534		25424522	-	4						0.0314892	36.1007	1.69054		0.0356009	0.0284211	0		0	19.8626	0.963979		0.171075	188.349	498.591		0.0711271	0	0.390191		2.01646	68.4109	459.72		0	0.0944676	0	32.259	42.0107
	24-PHAS_chr6_34		Chr6	25434244	25434945	-		N		25434790	25434811		25434799	-	533						0.153247	40.3975	1.14341		0.096706	0.15016	0.233656		0	18.6244	0.356219		0.166977	764.455	1911.21		0.49744	1.10134	64.0137		2.08831	376.388	1937.22		0.178266	0.0906943	0.19078	32.6781	47.4595
	24-PHAS_chr6_35		Chr6	25509099	25509967	-		N		25509897	25509918		25509887	-	65						0.170908	91.0231	9.15952		0.2324	33.6533	19.2315		0.229165	54.7182	3.47073		80.1376	810.85	1902.39		56.3811	65.0331	1042.82		95.819	468.12	2090.9		0.215953	0.219735	0.0770371	74.2833	99.11
	24-PHAS_chr6_36		Chr6	25516527	25517551	-		J, S		25517501	25517522		25517510	-	266						0.0624456	84.2518	12.6772		0.0194063	21.1242	28.5365		0.0655692	51.309	4.32314		0.492301	639.978	1770.25		0.897741	33.8998	1691.73		3.08007	343.994	2164.79		0.122036	0	0.065301	70.8841	106.046
	24-PHAS_chr6_37		Chr6	25529265	25530208	-		N		25530147	25530168						25529980	+	2		0.0224732	58.1353	6.83326		0.0490662	7.22169	7.13		0	25.6715	1.41791		0.363707	6.54855	18.9839		0.164522	0.941889	8.75369		3.4046	2.02191	18.761		0	0.0674196	0	48.9879	67.9403
	24-PHAS_chr6_38		Chr6	25537447	25537926	-		N		25537689	25537710		25537698	-	10						0.0465332	12.6659	1.19744		0	0.727057	1.53593		0	6.26443	0.53314		0	30.6072	87.9417		0.106512	0.479088	43.5138		0	16.2473	122.413		0	0	0.1396	10.9051	15.7019
	24-PHAS_chr6_39		Chr6	25538061	25538338	-		N		25538366	25538387										0	19.8886	2.26555		0	0.911998	1.08768		0	9.50223	0.611312		0.20436	5.10058	17.1923		0.383436	0.178259	3.30792		0	3.75069	24.2145		0	0	0	17.286	23.9814
	24-PHAS_chr6_40		Chr6	25540063	25540795	-		N		25540753	25540774						25540417	+	5		0.0284528	15.1671	1.33904		0	0.233582	0.47387		0	10.7515	0.734951		0.153975	62.2528	157.143		0.0696985	0.940504	49.0283		0	32.4081	268.297		0.0853584	0	0	11.6703	22.1998
	24-PHAS_chr7_41		Chr7	5831032	5831660	+		N		5831132	5831153		5831144	+	33						0.0331647	82.7086	4.44624		0	0.447034	1.38133		0.0687928	35.5645	0.802547		0.0862806	186.191	396.715		0.0845636	0.58467	30.3002		0.080071	53.666	432.175		0.0994942	0	0	57.1843	104.729
	24-PHAS_chr7_42		Chr7	5831810	5832323	+		N									5832349	-	6		0	14.8999	0.722065		0	0.084575	0.233255		0	6.11512	0.0423767		0	2.76592	10.5771		0	0.0894671	0.446362		0	1.16835	10.8739		0	0	0	11.1369	17.5507
	24-PHAS_chr7_43		Chr7	5841111	5842418	+		N		5841221	5841242										0.194856	32.7482	1.81701		0.113919	0.972323	1.27248		0.28799	15.2934	0.214125		0.0880897	52.6718	131.816		0.0406319	0.561856	25.9337		0	11.8681	112.413		0.23903	0.243216	0.102323	22.2726	40.282
	24-PHAS_chr7_44		Chr7	5845501	5846479	+		J		5845914	5845935						5846034	+	29		0.435634	121.316	5.61573		0.48379	2.80108	5.14308		0.367746	66.471	1.15919		0.52774	334.883	847.42		0.255437	1.61199	135.18		1.49684	109.36	887.75		0.766654	0.130014	0.410234	97.4182	139.382
	24-PHAS_chr7_45		Chr7	5848715	5850027	+		N		5848665	5848686		5848677	+	3		5848701	+	7		0.144261	10.3992	0.211778		0.216196	0.0641828	0.0314874		0.0987847	5.05951	0.062977		0.0431461	18.0495	60.5805		0	0.104947	1.65996		0.0383267	5.43376	54.8713		0.190495	0.242289	0	7.87975	13.7667
	24-PHAS_chr7_46		Chr7	5851168	5852444	+		N		5851248	5851269		5851260	+	39						0.183842	59.9765	2.12996		0.0337044	0.303921	0.235557		0.157769	23.9831	0.267239		0.0917328	36.5997	99.5687		0.0375145	0.0359691	0.960946		0.0443142	9.9349	100.724		0.244837	0.149475	0.157214	38.3782	71.6791
	24-PHAS_chr7_47		Chr7	7563281	7563893	+		S		7563290	7563311						7563350	+	4		0.314645	14.2858	3.97686		0.0702725	0.47844	2.53362		0.0391192	4.40555	0.674911		0	74.6381	279.116		0.0833649	0.920464	61.1109		0	22.8947	253.052		0.408381	0.207767	0.327785	12.4471	15.519
	24-PHAS_chr7_48		Chr7	745584	746199	-		N		745940	745961		745949	-	58		746141	-	62		0	31.8578	1.65523		0.0699297	0.523898	0.348601		0	12.6383	0.977158		0.276135	88.142	240.075		0	0.447772	8.51829		2.20663	25.987	401.704		0	0	0	32.7355	32.2255
	24-PHAS_chr7_49		Chr7	6217455	6217921	-		N		6217833	6217854						6217684	-	12		0.367747	8.86344	0.418892		0	0	0		0.0927078	4.95648	0		0	54.5564	196.817		0	0.105961	0.822685		0	26.8227	208.557		0.536329	0.136431	0.430482	7.0058	13.666
	24-PHAS_chr7_50		Chr7	6219190	6219891	-		N		6219832	6219853		6219840	-	161						0.0604628	22.362	0.6024		0	0.0573208	0		0.0341526	12.8005	0.144364		0.0772956	113.196	393.199		0.0682861	0.14887	0.119224		0	37.2263	429.154		0	0.181389	0	18.0855	33.5192
	24-PHAS_chr8_51		Chr8	811502	812443	-		N		812375	812396						812267	+	12		0.0695072	42.6175	0.563183		0	17.484	1.79161		0	29.1131	0.045231		0	62.0955	142.614		0.0508699	6.21002	83.9473		1.4956	43.4832	182.041		0.0663999	0	0.142122	35.3301	51.8074
	24-PHAS_chr8_52		Chr8	9062189	9063165	+		N		9062187	9062208										0	29.8327	0.422133		0	11.6713	4.34866		0.0442642	20.6504	0.14542		0.224549	97.6813	233.978		0.253823	5.04596	186.383		1.73165	73.544	234.188		0	0	0	21.2964	39.2059
	24-PHAS_chr8_53		Chr8	6184344	6185165	-		N		6185126	6185147		6185131	-	41						0.0258127	25.8952	0.250914		0	0.152288	0.0902243		0	12.9141	0.0783211		0.137283	43.702	95.6086		0	0.116047	1.92827		0.0688732	13.5898	92.1502		0	0.0774381	0	26.3112	34.5044
	24-PHAS_chr8_54		Chr8	6195217	6195902	-		N		6195866	6195887		6195875	-	179						0.0309376	41.4144	0.368033		0.0290103	4.44356	2.77521		0	26.2767	0.0902229		3.37432	536.103	1269.87		2.42542	9.41444	336.025		24.0767	273.062	1404		0	0.0928127	0	38.2868	56.0215
	24-PHAS_chr10_55		Chr10	11872678	11874650	+		S		11872710	11872731						11873298	-	2		0.0435426	39.2005	2.76426		0.0121498	0.311423	0.2232		0	23.1759	0.636644		0.171465	215.866	628.632		0.0728223	0.0994681	4.72521		2.14419	136.776	596.035		0	0.0967191	0.0339088	33.1934	44.8216
	24-PHAS_chr10_56		Chr10	12917778	12918485	-		J		12918309	12918330						12918090	-	6		2.7743	92.2953	1.29591		1.87014	0.77042	0.104772		2.47678	35.1869	0.120403		0.318839	534.892	1240.92		0.222392	0.369979	2.26691		0.29335	183.327	890.349		2.12104	2.60781	3.59405	79.963	103.043
	24-PHAS_chr10_57		Chr10	20089617	20091120	-		J		20091096	20091117		20091105	-	1						0.0435171	34.9727	0.945292		0.0726202	0.0696097	0.027486		0.0303391	25.909	0.0839017		0.0389391	192.727	453.181		0.13646	0.169403	0.087656		0.0710775	86.9055	547.111		0.0415717	0	0.0889797	33.5955	45.0738
	24-PHAS_chr11_58		Chr11	23102976	23104009	+		J		23103166	23103187						23103497	+	25		0.331435	54.6088	2.54055		0.292264	0.651414	0.438512		0.194882	31.6113	0.286241		0.27722	434.9	1330.62		0.483714	1.97396	44.783		1.5145	187.595	1438.85		0.362918	0.307728	0.32366	48.881	66.5384
	24-PHAS_chr11_59		Chr11	23106106	23106817	+		N		23106384	23106405										0.212247	14.8718	0.391302		0.312776	0.14986	0		0.124897	4.90265	0		0	15.5922	34.2259		0.0717571	0.0645522	0.242183		0	6.70298	42.3738		0.175759	0.178837	0.282144	8.03549	16.6783
	24-PHAS_chr11_60		Chr11	23113719	23114969	+		J		23113795	23113816		23113807	+	3						0.391699	30.4655	2.24143		0.502615	0.242373	0.0774596		0.231907	14.2163	0.0655672		0.0433474	84.0449	202.899		0	0.112937	0.404481		0	22.9879	227.413		0.449873	0.457752	0.267473	25.7694	34.2573
	24-PHAS_chr11_61		Chr11	23116587	23117364	+		N		23116745	23116766		23116757	+	184						0.0268049	36.8862	1.51431		0.0819866	0	0		0.0585381	10.3616	0.105481		0.505559	181.719	541.13		0.266649	0.240756	1.01274		0.0647163	61.8982	608.968		0.0804148	0	0	26.8907	47.2687
	24-PHAS_chr11_62		Chr11	23126122	23127406	+		N									23126292	+	197		0	33.6733	1.26082		0.0180177	0	0.0155212		0.0168681	10.3421	0.162562		0.17446	131.6	300.28		0	0	0.204516		1.10095	38.5253	295.394		0	0	0	26.994	40.405
	24-PHAS_chr11_63		Chr11	23127728	23128220	+		N		23127817	23127838		23127829	+	25						0	9.83554	1.10754		0	0.0440925	0.0405064		0	10.1185	0.084647		0	16.457	57.2885		0	0	0.267778		0	10.4269	69.3763		0	0	0	7.07795	13.1669
	24-PHAS_chr11_64		Chr11	25561600	25563288	+		N		25562213	25562234						25262249	+	2		0.0502202	21.7548	1.61134		0.256113	0.988748	3.63961		0.0638127	13.2197	0.327396		4.80871	84.9425	201.127		3.01143	2.4863	44.3071		15.2831	43.6029	205.441		0.111047	0	0.0396139	18.8572	26.0187
	24-PHAS_chr11_65		Chr11	25565380	25566589	+		N		25565465	25565486						25565667	-	9		0.0885511	28.9615	1.97015		0.133978	1.76356	3.34078		0.0911738	14.1947	0.667578		9.60181	98.8456	227.302		3.36644	3.71817	60.0832		14.4006	53.3712	293.459		0	0.210345	0.0553087	20.2525	36.8267
	24-PHAS_chr11_66		Chr11	25566966	25567492	+		J		25567113	25567134		25567125	+	8		25567354	+	8		0.0791918	49.4018	5.18527		0.517019	5.19397	3.7129		0.177502	36.5495	0.812654		2.34707	1450.35	4486.26		2.27381	36.9336	1578.22		8.56428	839.625	5368.26		0.237575	0	0	43.4466	55.6301
	24-PHAS_chr11_67		Chr11	25569967	25570543	+		N		25569813	25569834		25569825	+	35						0.116091	26.2119	1.06861		0.226857	1.69309	1.04614		0.0374013	15.9655	0.291234		0.772718	236.027	665.177		1.12952	1.69513	100.184		0.469104	137.652	836.659		0	0	0.348272	19.9321	35.0747
	24-PHAS_chr11_68		Chr11	25573561	25575074	+		J		25573598	25573619		25573610	+	3		25574119	+	14		0.227013	48.9156	2.02499		0.568397	0.556991	0.40104		0.117156	36.9467	0.430499		0.151858	253.848	697.268		0.266952	0.435293	22.9057		0.178588	157.649	813.276		0.247782	0.168081	0.265175	41.0336	60.3785
	24-PHAS_chr11_69		Chr11	25575708	25576868	+		N		25575800	25575821		25575812	+	36						0.184903	27.2649	1.20588		0.471951	0.199637	0.0423656		0.248131	14.8644	0.278742		0.188931	86.5697	276.708		0.131029	0.429328	2.10493		1.35948	22.7312	241.232		0.26932	0.0548075	0.23058	22.8905	32.7504
	24-PHAS_chr11_70		Chr11	27475712	27476503	+		N		27475750	27475771		27475762	+	35						0	13.2045	0.221052		0.0302901	0	0.0251949		0	5.62349	0		0.0739893	117.563	186.799		0.0605165	0	0.165425		1.77922	26.6433	243.265		0	0	0	10.0431	20.4745
	24-PHAS_chr11_71		Chr11	27477828	27479150	+		N		27477916	27477937						27478000	+	2		0	7.46793	0.233738		0	0.0164096	0		0.0163833	4.31779	0.0157513		0	36.153	96.607		0.0401709	0	0.0683862		0.080809	11.6889	94.0765		0	0	0	6.09148	10.0082
	24-PHAS_chr11_72		Chr11	27480913	27482514	+		J		27480957	27480978		27480969	+	3		27481003	+	6		0.027159	30.1229	0.411434		0	0.0517988	0.0382515		0.0434358	15.4327	0		0.138088	92.8318	229.938		0.0331705	0.0308418	0.137641		0.847644	33.2108	208.48		0	0.0397106	0.0417665	27.3588	38.8171
	24-PHAS_chr11_73		Chr11	23100681	23101072	-		N		23101011	23101032		23101020	-	61						0.0570062	67.9465	3.78031		0.162925	4.97146	6.09699		0.110491	31.0129	0.220053		0.733693	333.481	689.348		1.17687	5.35539	125.429		11.3446	105.403	771.988		0	0	0.171018	67.9103	77.5051
	24-PHAS_chr11_74		Chr11	23123568	23123950	-		N		23123830	23123851										0.0545221	18.4142	0.457728		0.0520211	0	0		0	6.54878	0		0	5.21953	11.1034		0	0	0		0	0.144452	8.72269		0.163566	0	0	17.2351	25.294
	24-PHAS_chr11_75		Chr11	27157713	27157996	-		N		27157897	27157918						27157810	-	13		0	11.7191	1.43676		0	0	0		0	16.3923	0.150397		0	74.9083	329.91		0.367934	0.17448	0.316293		0	117.705	661.079		0	0	0	9.80565	16.8772
	24-PHAS_chr12_76		Chr12	4660240	4662642	+		J		4660544	4660565		4660556	+	103						1.32649	47.8585	3.43942		0.975916	8.35724	14.6738		1.60249	31.6761	1.24626		0.0938466	112.43	336.868		0.0797145	1.92179	122.779		0	53.7567	400.738		1.14456	1.1646	1.67031	42.9948	53.2539
	24-PHAS_chr12_77		Chr12	22728792	22729299	+		N		22728838	22728859										0.0417993	37.8182	1.19764		0	1.34897	1.17024		0.174923	23.9756	0.284869		1.31771	222.862	622.381		1.11508	1.48867	47.9754		6.93986	126.313	718.005		0	0.125398	0	32.4109	47.1031
	24-PHAS_chr12_78		Chr12	22739950	22741832	+		N		22739969	22739990		22739981	+	38						0.125616	48.0332	3.57394		0.117306	4.13339	4.42748		0.227992	20.2845	0.867575		1.73612	69.529	187.992		1.55824	2.15606	66.3337		7.95541	25.4215	186.991		0.0995999	0.135126	0.142122	39.8403	52.0116
	24-PHAS_chr12_79		Chr12	22749520	22749904	+		N		22749551	22749572		22749563	+	310						0.496708	142.488	8.68914		0.215497	13.1965	14.6008		0.230652	102.447	2.16148		1.4476	659.749	1879.16		1.45861	20.7013	1139.79		8.19722	244.237	2593.89		0.976286	0.165564	0.348272	114.208	160.552
	24-PHAS_chr12_80		Chr12	22750028	22750228	+		N									22750082	+	2		0.104137	22.7093	1.61977		0.198721	4.34452	4.41239		0	18.6437	0.756293		1.44396	12.2667	25.2727		0.239343	0.980756	7.929		0.251423	2.71792	42.7028		0.312412	0	0	19.5882	23.0578
	24-PHAS_chr12_81		Chr12	22755371	22756258	+		J		22755558	22755579		22755570	+	37		22755750	+	62		0.191139	48.0015	2.62482		0.222814	8.08847	4.20912		0.026991	29.6946	0.840995		0.430341	193.954	489.37		0.171357	5.71381	150.895		1.58665	121.678	602.149		0.211327	0.286704	0.0753869	35.702	57.8085
	24-PHAS_chr12_82		Chr12	22757819	22758133	+		N		22757807	22757828										0.272297	147.53	9.63053		0.0736774	0.810671	0.222292		0.137586	69.4071	2.45314		0.172561	99.3688	277.937		0	1.02317	12.4298		4.50198	26.136	392.577		0.198988	0.404947	0.212956	117.488	170.818
	24-PHAS_chr12_83		Chr12	22777688	22778361	+		J, S		22777786	22777807		22777798	+	695						0	30.4449	1.74648		0	0.708199	5.61517		0.0355735	17.1781	0.705199		0.251586	282.381	971.403		0.28919	1.45081	503.103		0.39219	201.065	1350.89		0	0	0	25.3059	34.6691
	24-PHAS_chr12_84		Chr12	22787429	22788180	+		N		22787431	22787452		22787443	+	457						0.0277329	66.4844	2.06114		0	0.111277	0.0275043		0	55.2049	0.447959		0.15008	234.487	383.188		0.134453	0.138959	0.999465		0	170.14	995.42		0.0831988	0	0	51.2963	83.4092
	24-PHAS_chr12_85		Chr12	22833895	22834521	+		J		22833887	22833908		22833899	+	463						0	25.344	0.567257		0	0	0		0	14.0127	0		0.0865562	143.596	397.941		0.0764673	0	0.342536		2.16786	91.9905	393.222		0	0	0	17.3839	36.0442
	24-PHAS_chr12_86		Chr12	23212901	23213708	+		N									23213180	+	6		0.079237	50.2617	3.9757		0.0779168	6.37629	6.54953		0.0800861	22.0597	1.11211		0.349476	30.9734	78.9431		0.181854	1.21853	42.3647		3.43333	16.2646	80.4459		0.154851	0	0.0828602	42.545	53.3348
	24-PHAS_chr12_87		Chr12	23793450	23794002	+		N		23793287	23793308		23793299	+	4		23793725	+	7		0.0781102	59.6419	7.84936		0	0.323491	1.81156		0.0826081	46.5879	2.22988		0.30765	374.049	1216.75		0.463984	0.829214	19.5686		1.02436	261.193	1332.85		0.113193	0	0.121138	58.5518	66.9336
	24-PHAS_chr12_88		Chr12	25440284	25441318	+		N		25441139	25441160						25441283	+	2		0.0215565	26.7552	1.40298		0.0463432	3.34708	3.0226		0.0650468	16.4184	0.289026		0.0547463	49.9807	141.338		0	0.710199	46.9023		0	29.6581	156.231		0	0	0.0646695	25.2062	33.0246
	24-PHAS_chr12_89		Chr12	25441425	25441947	+		N									25441534	+	3		0.0804975	46.6495	1.36921		0	4.38687	5.22042		0.0414917	31.7964	0.401621		0.207602	162.531	491.798		0.183404	1.4442	100.967		2.91274	86.7296	529.351		0.119698	0.121794	0	42.1118	56.3719
	24-PHAS_chr12_90		Chr12	25443405	25444593	+		N		25443489	25443510		25443501	+	69						0.0178386	53.4912	3.26698		0.0703499	8.67015	20.941		0.018134	38.9349	1.31514		0.232128	337.27	782.474		0.331164	3.12534	309.998		1.23225	181.634	646.185		0	0.0535157	0	45.1141	64.2342
	24-PHAS_chr12_91		Chr12	26080479	26081266	-		N		26081283	26081304		26081292	-	5						0.028322	54.8461	2.02636		0	3.68455	0.72221		0.0273738	31.2753	0.383229		0.143214	115.488	428.629		0	0.222851	11.1995		1.72437	43.0669	427.966		0	0	0.084966	47.4979	66.7583
	24-PHAS_chr12_92		Chr12	4673427	4674546	+		N		4674110	4674131						2673788	+	2		0.0933887	13.519	0.763425		0.120426	0.0376309	0.0540787		0.0987133	6.42945	0.174028		0.0505877	9.82875	19.3894		0.0474584	0.0851424	0.203832		0	2.25021	26.0655		0.223351	0.0568156	0	9.67644	16.0921
	24-PHAS_chr12_93		Chr12	26077684	26078548	-		N		26078502	26078523		26078511	+	203						0.0257979	76.9057	3.30428		0.0267763	4.65384	1.75835		0.0527774	41.9142	0.965957		0.399183	490.467	1437.51		0.120515	2.95737	122.7		4.18127	218.634	1494.52		0	0	0.0773938	69.2742	92.3252
	(A-2) Previously-reported 24-PHAS showing EAT1 dependent expression
	Locus ID		Position					Novel or reported*		miR2275 site predicted by MEME			Degradome-seq								mRNA FPKM (Mean)												sRNA FPKM (Mean)												mRNA FPKM in each sample
													peaks matched to MEME prediction				other obvious peaks				WT				eat1-4				mel1-1				WT				eat1-4				mel1-1				WT
			Chromosome	from	to	direction				from	to		5'-end position	direction	tag count		5'-end position	direction	tag count		ST1	ST2	ST4		ST1	ST2	ST4		ST1	ST2	ST4		ST1	ST2	ST4		ST1	ST2	ST4		ST1	ST2	ST4		ST1_1	ST1_2	ST1_3	ST2_1	ST2_2
	24-PHAS_chr2_94		Chr2	6010844	6010990	+		J, S		6010811	6010832		6010823	+	287						0	103.86	5.53293		0	13.6075	8.84465		0.295112	59.6338	0.297798		0.775447	1087.15	3087.91		1.73266	37.5281	1681.82		10.7585	816.481	3793.48		0	0	0	86.8352	114.687
	24-PHAS_chr4_95		Chr4	16016527	16016825	+		J		16016514	16016535		16016526	+	172						0.210896	74.2413	1.03692		0.0804008	2.53243	1.86909		0.14536	52.7871	0.215777		0	816.286	1835.33		0	3.89255	159.305		13.8306	430.069	2100.53		0.419345	0.213345	0	52.7684	96.7189
	24-PHAS_chr6_97		Chr6	25503696	25504032	-		J, S		25504045	25504066		25504054	-	1		25504006	-	3		0.313189	169.998	11.3683		0.127996	1.2153	3.19656		0.128921	99.1783	2.94101		0.657971	725.142	1703.32		0.901558	2.01823	57.2026		0.804178	304.528	1928.77		0.371919	0.567649	0	140.402	195.253
	24-PHAS_chr7_98		Chr7	7577401	7577780	+		J, S		7577389	7577410		7577401	+	856						1.98508	116.342	14.4477		1.10398	7.26285	19.4466		1.33633	57.6582	4.77953		1.1378	780.932	1979.67		0.484511	3.65699	312.486		3.86255	42.3633	836.394		1.64861	2.01298	2.29363	122.606	95.7482
	24-PHAS_chr10_100		Chr10	11842672	11843290	+		J, S		11842660	11842681		11842672	+	2376						0.036067	142.244	7.28705		0.0387693	0.415013	0.320402		0.0737859	71.2851	1.69846		0.927577	936.389	2512.95		0.505462	1.78965	28.102		7.11648	298.127	2483.74		0	0	0.108201	127.401	168.163
	24-PHAS_chr10_101		Chr10	11861515	11861954	+		J, S		11861503	11861524		11861515	+	1		11861919	+	49		0.192265	262.044	17.5142		0.1358	3.22174	6.07248		0.261752	140.88	5.00853		1.2706	1450.05	4250.29		0.358158	3.9278	322.524		7.06995	848.163	5256.03		0.142329	0.434465	0	227.439	292.505
	24-PHAS_chr11_102		Chr11	28480730	28480947	-		J, S		28480959	28480980						28480766	-	2		0	31.5889	0.949312		0	0.937628	1.30633		0	59.6972	0.19614		0.249697	296.802	995.115		0.235112	2.3426	33.6324		0	601.894	3023.15		0	0	0	34.1014	46.2977
	24-PHAS_chr12_103		Chr12	23211154	23211202	+		J		23211119	23211140		23211131	+	31						0	108.863	10.1669		0.499155	10.4725	8.23521		0	79.3531	2.22633		0	334.895	992.638		0	8.75066	469.311		0	193.733	1532.32		0	0	0	95.2206	118.949
	(B) Previously-reported 24-PHAS showing EAT1 independent expression
	Locus ID		Position					Novel or reported*		miR2275 site predicted by MEME											mRNA FPKM (Mean)												sRNA FPKM (Mean)												mRNA FPKM in each sample
																					WT				eat1-4				mel1-1				WT				eat1-4				mel1-1				WT
			Chromosome	from	to	direction				from	to										ST1	ST2	ST4		ST1	ST2	ST4		ST1	ST2	ST4		ST1	ST2	ST4		ST1	_ST2	ST4		ST1	ST2	ST4		ST1_1	ST1_2	ST1_3	ST2_1	ST2_2
	24-PHAS_chr6_96		Chr6	7908838	7909572	-		J		7909563	7909584		7909572	-	24						0.117982	35.4177	2.54784		0.218433	36.1001	6.77311		0.189327	32.9908	1.0963		0.0738204	66.1499	168.97		0	6.24073	234.915		0	42.8772	220.691		0.0851258	0.0866167	0.182202	35.212	41.0624
	24-PHAS_chr8_99		Chr8	808536	809269	-		J		809260	809281						809161	-	3		0.0304085	114.749	3.73439		0.0642485	83.9613	14.8261		0.0293904	68.7461	0.408962		0.529983	498.844	1190.92		0.40612	30.4219	1187.33		0.0689039	191.782	1500.28		0	0	0.0912254	106.893	136.088
	24-PHAS_chr2_104		Chr2	4351760	4351926	+		J, S									4351759	+	135		3.19606	148.854	115.997		2.25648	37.9399	107.271		3.78589	90.0101	49.0571		0.667421	492.6	2202.71		0.57673	32.856	1294.12		0	169.814	1823.27		3.764	4.21291	1.61128	173.724	170.982
	(C) Previously-reported 24-PHAS silent in ST.1-ST.4 anthers.
	Locus ID		Position					Novel or reported*		miR2275 site predicted by MEME											mRNA FPKM (Mean)												sRNA FPKM (Mean)												mRNA FPKM in each sample
																					WT				eat1-4				mel1-1				WT				eat1-4				mel1-1				WT
			Chromosome	from	to	direction				from	to										ST1	ST2	ST4		ST1	ST2	ST4		ST1	ST2	ST4		ST1	ST2	ST4		ST1	_ST2	ST4		ST1	ST2	ST4		ST1_1	ST1_2	ST1_3	ST2_1	ST2_2
	24-PHAS_chr2_105		Chr2	8708617	8709514	+		J													4.01076	0.206502	0		6.17158	0.768403	0.0230276		2.81331	0.0456884	0		316.713	103.275	124.77		280.666	207.869	168.865		299.357	181.614	157.92		5.08496	4.03999	2.90731	0.424618	0.0612034
	24-PHAS_chr3_106		Chr3	461819	462176	+		J													19.1815	0.423793	0		18.0535	0.918419	0		17.822	0.0609312	0		357.419	86.3936	106.395		290.465	198.048	135.908		318.396	188.352	155.263		21.5275	20.658	15.3591	0.152414	0.61512
	24-PHAS_chr3_107		Chr3	33148926	33149647	+		J													7.47306	0.181443	0		6.75508	0.532723	0		5.86486	0.114076	0		286.224	124.461	156.481		308.334	225.02	195.086		245.502	154.633	148.111		8.49274	6.87792	7.04852	0.301868	0.0761435
	24-PHAS_chr5_108		Chr5	11792413	11792509	+		J		11792394	11792415										0.464363	0	0		0.207001	0	0		0	0	0		0.609641	0	2.62869		0	1.12332	2.61176		0.58901	1.11689	4.88253		0	0	1.39309	0	0
	24-PHAS_chr6_109		Chr6	9136972	9137104	+		J													0	0	0		0	0	0		0	0	0		5.4939	9.20773	14.6293		4.90497	8.49005	18.4924		3.48433	8.96742	23.9405		0	0	0	0	0
	24-PHAS_chr7_110		Chr7	831132	831481	+		S													0	0	0		0	0	0		0	0	0		0.322951	0	0		0	0	0		0	0	0		0	0	0	0	0
	24-PHAS_chr7_111		Chr7	996349	997047	+		J		996989	997010										3.81464	0.106587	0		3.70582	0.260433	0		2.83333	0.0288903	0		627.663	213.224	272.821		615.089	435.92	349.794		566.466	375.092	362.566		5.28146	3.09686	3.06559	0.233861	0
	24-PHAS_chr11_112		Chr11	6074976	6075596	+		J													0.713696	0.0295158	0		1.69961	0	0		0.696431	0.0325248	0		136.506	63.0969	77.5473		165.552	91.5696	101.956		95.3058	58.2614	70.1507		1.61245	0.205086	0.323556	0	0.0885475
	24-PHAS_chr11_113		Chr11	21456827	21457332	+		J													3.98603	0.0758132	0.15369		3.65201	0.0833842	0		2.5751	0.041222	0.0860959		235.941	94.8108	100.1		283.166	161.504	122.808		212.528	109.072	102.886		6.43382	3.27325	2.25101	0	0.108712
								* N; Newly identified in this study, J; reported in Johnson et al. (2009), S; reported in Song et al. (2012)
	(D) EAT1-dependent lincRNA (non-24-PHAS)
	Locus ID		Position																		mRNA FPKM (Mean)												sRNA FPKM (Mean)												mRNA FPKM in each sample
																					WT				eat1-4				mel1-1				WT				eat1-4				mel1-1				WT
			Chromosome	from	to	direction															ST1	ST2	ST4		ST1	ST2	ST4		ST1	ST2	ST4		ST1	ST2	ST4		ST1	_ST2	ST4		ST1	ST2	ST4		ST1_1	ST1_2	ST1_3	ST2_1	ST2_2
	EAT1_lncRNA_chr1_1		Chr1	686291	686803	+															0.249064	18.9177	1.38966		0.499224	0.564378	1.84583		0.126455	6.3979	0.646001		0.560301	0.622511	0.697058		0.404661	0.300265	1.12685		1.09689	0.416351	1.32076		0.244072	0.37252	0.130602	18.1727	22.3029
	EAT1_lncRNA_chr1_2		Chr1	1620250	1621865	+															0	29.7299	0.573996		0.0414651	0.22312	0.0127899		0.0281636	14.5877	0.0269216		0	0.160596	0.575117		0.0960647	0.0930369	0.10662		0.382759	0.100929	0.450542		0	0	0	23.483	35.1153
	EAT1_lncRNA_chr1_3		Chr1	1622002	1622629	+															0.0355493	7.37645	0		0.0368974	0	0		0	3.32634	0		0	0.204224	0.141927		0	0.0787525	0		0	0.085981	0.0825845		0	0	0.106648	5.29365	9.28125
	EAT1_lncRNA_chr1_4		Chr1	10221282	10222208	+															0.696852	5.0875	1.01635		0.614415	0.588905	0.316836		0.390861	1.75233	0.736855		0	0	0		0	0	0		0	0	0		0.674755	0.549259	0.866543	4.87708	6.04724
	EAT1_lncRNA_chr1_5		Chr1	6667617	6667853	-															1.7449	13.0041	3.92977		2.71187	1.50018	2.76972		1.72636	4.76457	7.2672		0	0	0		0	0	0		0	0	0		0.529511	2.15514	2.55006	7.37786	15.1206
	EAT1_lncRNA_chr1_6		Chr1	14609247	14609605	-															1.01963	13.5578	1.68914		0.505661	4.67395	2.807		0.750199	6.19795	0.863166		0	0	0.144303		0.267422	0.275854	0.115476		0	0.145365	0.290352		0.872658	1.06553	1.1207	10.0312	18.2487
	EAT1_lncRNA_chr1_7		Chr1	21041374	21041774	-															0.486885	6.0781	0.152637		0.446472	2.02347	0.368554		0.330008	6.03263	0.449358		0	0	0		0	0	0		0	0	0.134271		0.156206	0.635767	0.668682	5.44118	9.19566
	EAT1_lncRNA_chr1_8		Chr1	38228518	38228811	-															0.881684	7.70279	3.10876		0.445972	2.46011	3.4757		0.310866	1.77311	5.60301		0	0	0		0	0	0		0	0	0		0.853001	0.650956	1.1411	7.42823	7.49481
	EAT1_lncRNA_chr1_9		Chr1	39703357	39703819	-															10.0657	68.9297	12.3916		11.4077	17.8151	15.3729		7.47874	40.5278	10.6421		0	0.270606	0.208127		0	0	0		0	0.116689	0.228331		11.3604	7.98149	10.8552	76.9067	80.5668
	EAT1_lncRNA_chr2_10		Chr2	470576	471188	+															0.0364206	11.4225	0.909202		0.0782988	0	0.0605181		0	4.08344	0.105068		0	0.214178	1.12721		0.0833649	0	0.215273		0.82527	0.266341	1.4333		0	0	0.109262	14.7587	10.4955
	EAT1_lncRNA_chr2_11		Chr2	6851153	6852101	+															0	7.3201	0.136196		0.0252737	0.0403531	0.0217887		0	2.99848	0		0	2.97051	7.5862		0	0.0484141	0.043608		0.532769	1.0404	5.62755		0	0	0	4.87869	9.55529
	EAT1_lncRNA_chr2_12		Chr2	14966701	14966962	+															10.1288	21.4966	3.73698		8.15825	8.6079	3.2331		9.39506	12.7317	3.73921		0	0	0		0	0	0		0	0	0		11.9698	10.4743	7.9422	19.1796	19.3515
	EAT1_lncRNA_chr2_13		Chr2	24204749	24205398	+															0.0973989	16.2939	0.182306		0.0662662	2.10584	4.40304		0.0702614	2.84957	0.096639		0	0.197483	0.3184		0	0	0.139301		0	0	0.160164		0.0962748	0.195922	0	9.80921	19.1175
	EAT1_lncRNA_chr2_14		Chr2	6027972	6029133	-															0.0383969	10.372	0.328039		0	0	0		0.0186552	3.07797	0.0366601		0	0.441573	0.420275		0	0.0820624	0.0414907		0	0.142586	0.616757		0	0	0.115191	6.37381	14.5169
	EAT1_lncRNA_chr2_15		Chr2	6031778	6033385	-															0.372893	45.3893	1.45112		0.195479	0.181815	0.0376565		0.204719	26.2037	0.199652		0	0.838115	1.65265		0.12633	0.256272	0.656423		0.10556	0.475611	1.17318		0.194407	0.632997	0.291274	36.4325	59.0673
	EAT1_lncRNA_chr2_16		Chr2	11015406	11015827	-															0.361056	8.48729	0.978264		0.530186	0.548576	0.830475		0.324115	1.77349	0.999503		0	0.14848	0		0	0	0		0	0	0		0.296828	0.151013	0.635328	5.29901	11.4754
	EAT1_lncRNA_chr2_17		Chr2	35604862	35605262	-															0.0557235	15.6043	1.11827		0	0.0542337	0		0.0538579	1.43276	0.260913		0	1.12539	1.74254		0.119671	1.14432	2.12407		1.26266	0.264877	2.46631		0	0	0.167171	8.29779	17.9796
	EAT1_lncRNA_chr2_18		Chr2	35605337	35605960	-															0	15.2514	1.35998		0	0	0.0262943		0	1.45336	0.339051		0.372687	0.416311	1.81106		0.638263	0.802795	2.32939		1.80292	1.03851	2.08529		0	0	0	7.59843	17.2717
	EAT1_lncRNA_chr3_18		Chr3	2984236	2984955	+															0	8.99762	0.350629		0	0	0		0.093223	2.78037	0		0	0.273621	1.02473		0	0	0.347473		0.702455	0.301684	1.72358		0	0	0	11.2002	8.70451
	EAT1_lncRNA_chr3_19		Chr3	7146087	7147207	+															1.93267	15.2912	2.40616		1.65106	1.97693	2.12285		1.39001	6.19283	1.82134		0	0.0585166	0.491448		0.0427398	0	0.0430095		0	0.146671	0.281182		2.00836	1.75971	2.02993	12.8742	19.5089
	EAT1_lncRNA_chr3_20		Chr3	14194042	14194746	+															0.0934248	4.00096	0.816498		0.0340333	1.41747	16.7615		0.0953733	2.45538	0.716501		0	0.630488	3.73307		0.0754346	0.265721	10.9379		0	0.701825	5.39173		0	0.0903078	0.189967	2.78242	5.30279
	EAT1_lncRNA_chr3_21		Chr3	15222290	15222991	+															0	19.5906	0.477534		0	0.360376	0.734594		0	9.44508	0.0607167		0	1.37765	4.07123		0	0	0.117947		0	0.383668	4.89389		0	0	0	17.0764	26.4708
	EAT1_lncRNA_chr3_22		Chr3	21212601	21212848	+															0.0843216	4.16474	0		0	1.28629	0.149948		0.0872193	2.16042	0.500426		0	0	0		0	0	0		0	0	0		0.252965	0	0	4.18552	4.66757
	EAT1_lncRNA_chr3_23		Chr3	26351122	26351577	+															6.7096	14.7083	6.9928		6.97722	5.96382	3.18025		3.22564	8.0711	4.41007		0	0.137385	0.0977896		0	0	0		0	0	0		7.14084	4.61106	8.3769	9.92566	16.4095
	EAT1_lncRNA_chr3_24		Chr3	31450456	31451091	+															0.711221	3.0411	1.45119		0.886538	0.940252	2.87846		0.834748	0.729927	3.29232		0	0	0.16271		0	0	0		0	0	0.488048		0.590384	0.700845	0.842434	1.54238	3.80406
	EAT1_lncRNA_chr3_25		Chr3	33276111	33276534	+															2.017	5.49549	2.72209		3.95533	2.59655	4.37402		2.33478	4.74543	4.83448		0	0	0.247138		0	0	0		0	0.127447	0		2.21569	2.25449	1.58081	4.37352	5.45101
	EAT1_lncRNA_chr3_26		Chr3	2981494	2983573	-															0.0623931	9.32253	0.428485		0.0624555	0.124853	0.0174654		0.0728137	3.28726	0.100519		0	0.0917156	0.225982		0	0.0237507	0.0609465		0.267124	0.0265419	0.225641		0.0601081	0.0305804	0.0964909	10.4688	10.4042
	EAT1_lncRNA_chr3_27		Chr3	7370448	7370666	-															0.0972121	18.5803	6.00131		0	0.392184	4.1066		0	1.99037	1.47481		0	0	0		0	0	0.193743		0	0	0		0	0.291636	0	8.98543	20.9021
	EAT1_lncRNA_chr3_28		Chr3	15221165	15221931	-															0	14.1687	0.302547		0.0312786	0.44963	0.58673		0	8.55435	0.0283802		0.515982	1.25269	2.62815		0.341196	1.25502	1.87059		1.31871	1.76873	4.34945		0	0	0	12.3598	19.4227
	EAT1_lncRNA_chr3_29		Chr3	25480529	25481088	-															0.496126	324.831	58.5295		0.235232	83.5767	191.433		0.519195	167.232	36.268		0	1.14597	2.14518		0	0.0821048	0.705448		0	0.381345	2.54241		0.782426	0.227466	0.478485	281.306	387.93
	EAT1_lncRNA_chr3_30		Chr3	25481285	25481636	-															0.120753	244.402	47.6576		0.261397	68.4784	145.637		0.498831	123.967	32.8276		0	2.92051	6.02096		0	0.271437	1.98016		1.43893	1.55229	5.24019		0	0.36226	0	207.261	296.707
	EAT1_lncRNA_chr3_31		Chr3	25947232	25948675	-															0	46.441	6.23539		0.0762113	0.933697	1.18063		0.10815	17.5952	1.71052		0	0.266295	0.536266		0	0	0.0579184		0	0.18944	0.864418		0	0	0	35.3318	55.1278
	EAT1_lncRNA_chr4_32		Chr4	5713028	5713457	+															0.0485488	17.5625	0.0600235		0	0.597562	0.144446		0	16.5944	0.0485388		0	0.597239	0.139965		0	0	0		0	0.254291	0.492688		0.145646	0	0	12.1761	27.5137
	EAT1_lncRNA_chr4_33		Chr4	5713549	5713929	+															0	13.7501	0.0677634		0	0.201341	0.0431088		0.0569966	11.8647	0		0	0.1645	0.11709		0.139752	0	0		0	0	0.141338		0	0	0	10.4528	20.2261
	EAT1_lncRNA_chr4_34		Chr4	8272648	8273331	+															0.60025	18.0079	2.83121		0.715806	0.901228	1.78001		0.361681	8.82551	0.8817		0	0.466828	0.978147		0	0	0.182894		0.0736231	0	1.22091		0.365929	0.651591	0.78323	20.7928	22.3456
	EAT1_lncRNA_chr4_35		Chr4	19617395	19618436	+															0.306423	16.2664	0.425201		0.107984	0.24996	0.106735		0.149913	9.70333	0.122018		0	0.609549	0.585252		0	0	0.0859856		0	0.209588	0.654783		0.360129	0.366436	0.192704	13.9035	19.46
	EAT1_lncRNA_chr4_36		Chr4	19978092	19979144	+															1.61335	5.63615	0.327287		2.31332	2.69655	0.108991		1.63806	2.06969	0.17648		0	0	0		0	0	0		0	0	0		1.42545	1.57129	1.84333	3.51711	6.21011
	EAT1_lncRNA_chr4_37		Chr4	19987511	19988266	+															1.8502	9.56693	1.55109		2.16979	4.18015	1.22806		1.7404	3.33037	2.0428		0	0	0		0	0	0		0	0	0		1.82068	1.51574	2.21418	6.05376	11.0526
	EAT1_lncRNA_chr4_38		Chr4	5711716	5712657	-															0	12.82	0.0551153		0.0491704	0.624924	0.164978		0	9.90545	0.0462045		0	0.61124	0.859429		0	0.0487743	0.336561		0.0534374	0.520377	1.81794		0	0	0	8.78915	18.9027
	EAT1_lncRNA_chr4_39		Chr4	16224067	16224864	-															1.84438	6.50687	0.0323088		2.81637	2.13467	0		2.25242	1.06556	0.0241409		0	0	0		0	0	0		0	0	0		2.35191	1.75494	1.4263	4.91549	7.23268
	EAT1_lncRNA_chr4_40		Chr4	16637670	16639478	-															5.0777	17.5592	8.66038		5.79861	7.35529	7.79122		2.67151	6.76258	9.71222		0.0323703	0.0362492	0		0	0.0273107	0.0467211		0	0.0305203	0.0555726		4.83823	4.95814	5.43674	10.8041	19.1905
	EAT1_lncRNA_chr4_41		Chr4	18231264	18232207	-															0.337881	13.808	1.15476		0.129899	3.22153	3.08169		0.0915039	7.08382	0.240072		0.0600293	0.135789	0.15675		0.050762	0	0.18355		0	0.112355	0.440508		0.463814	0.337098	0.21273	12.9827	14.962
	EAT1_lncRNA_chr4_42		Chr4	19977027	19977559	-															2.56667	10.9329	0.13506		3.51417	5.12454	0.0388265		2.49886	4.74446	0.152336		0	0	0		0	0	0.168254		0	0	0		3.05365	2.50961	2.13677	5.42072	15.9951
	EAT1_lncRNA_chr4_43		Chr4	32362020	32362227	-															0.520728	2.83937	1.16924		1.81353	1.29429	0.742951		0.115657	1.31461	1.09366		0	0	0		0	0	0		0	0	0		0.301847	0.614267	0.64607	2.36573	2.38693
	EAT1_lncRNA_chr5_44		Chr5	1008435	1008725	+															1.4792	6.32095	0.884904		1.91859	1.63431	0.869202		0.994118	4.40727	0.722918		0	0	0.178139		0.183124	0	0		0	0	0		0.861825	2.1923	1.38348	5.06592	6.24718
	EAT1_lncRNA_chr5_45		Chr5	1008855	1009393	+															2.47217	10.0388	0.987465		3.39616	1.75476	1.4176		1.67625	6.8827	0.71278		0	0	0.207631		0.0948314	0	0		0	0	0.196076		1.85821	3.07248	2.48581	9.0012	11.5309
	EAT1_lncRNA_chr5_46		Chr5	5736347	5737673	+															7.10393	41.7299	2.05212		4.67676	6.50497	3.33422		6.34742	33.395	0.682606		0.512589	1.7464	5.32702		0.115428	0.147927	1.50607		0.96084	0.78064	6.10801		7.39798	6.90426	7.00956	32.9507	46.6604
	EAT1_lncRNA_chr5_47		Chr5	7826322	7827129	+															0	6.79231	2.20645		0	0.0260899	0.0405982		0.0268385	4.08309	0.49511		0	0.158819	0		0	0.0724428	0.110918		0	0.135181	0.0641642		0	0	0	3.16896	9.18393
	EAT1_lncRNA_chr5_48		Chr5	17203008	17203396	+															0.437908	7.36349	2.89032		0.22381	3.37201	4.97569		0.796764	5.31043	1.93311		0	0	0		0	0	0		0	0	0		0.805185	0.163857	0.344682	6.1704	8.34812
	EAT1_lncRNA_chr5_49		Chr5	20983736	20984701	+															0	34.7935	0.843077		0.0958951	1.07948	1.62747		0.0448885	13.7639	0.10815		0	0.868067	0.952549		0	0.0475613	0.173215		0	0.0571821	0.96625		0	0	0	21.0881	46.821
	EAT1_lncRNA_chr5_50		Chr5	540225	541426	-															0.018559	9.67301	0.146799		0.150043	0.507811	0.0859938		0.0379681	4.09397	0.0514593		0	0.320052	0.167106		0	0	0.0688432		0	0.0459456	0.308223		0	0	0.0556771	8.4721	11.6107
	EAT1_lncRNA_chr5_51		Chr5	1004154	1004460	-															0.206575	8.22194	0.169489		0.0649414	0.137611	0.242072		0.0704025	6.13265	0		0	0	0		0	0	0.135099		0	0	0		0.204191	0.415534	0	7.46828	11.1234
	EAT1_lncRNA_chr5_52		Chr5	1008533	1008774	-															1.77995	7.60545	1.06482		2.03423	1.96659	1.04593		1.19624	5.31535	0.869901		0	0	0.214358		0.220357	0	0		0	0	0		1.03705	2.63804	1.66477	6.3217	7.28956
	EAT1_lncRNA_chr5_53		Chr5	1008921	1009121	-															3.4292	14.4296	1.4443		3.91861	2.13039	1.805		1.91971	10.5472	0.797935		0	0	0		0	0	0		0	0	0.258902		2.8117	4.13248	3.34341	13.6029	16.1953
	EAT1_lncRNA_chr5_54		Chr5	1024006	1024791	-															0.0269965	61.8059	1.54544		0.0305216	0.0511871	0		0	33.6467	0.193853		0	4.25152	8.95433		0	0	0		0	0.629408	8.44499		0	0.0809894	0	54.9663	77.139
	EAT1_lncRNA_chr5_55		Chr5	5735940	5737296	-															9.11621	40.9694	1.61563		6.45336	7.89918	2.28359		8.16102	30.4039	0.435441		0.456674	1.75619	4.78829		0.112875	0.101541	1.4098		0.981282	0.561333	5.65857		9.76862	9.04889	8.53112	32.1816	47.5715
	EAT1_lncRNA_chr5_56		Chr5	18833236	18833989	-															0.0854038	51.9482	2.26637		0	0.243956	0.135226		0.0286098	22.9957	0.654281		0.383522	0.838505	1.29257		0.138281	0.508923	0.11218		2.82482	0.364718	1.02175		0.0829779	0.0844312	0.0888024	41.1882	62.2632
	EAT1_lncRNA_chr5_57		Chr5	19524937	19525641	-															26.5402	71.9736	31.973		19.4332	34.5405	29.9078		23.4568	59.5252	65.9795		0	0.275149	0		0	0	0		0	0	0.0735518		21.6558	30.7046	27.2602	63.3773	73.8492
	EAT1_lncRNA_chr5_58		Chr5	20981112	20981959	-															0.150987	15.144	1.04947		0.248787	6.76182	1.75399		0.503485	12.0059	0.715801		0	0.0773773	0		0	0	0		0	0.0651484	0		0.073769	0.300244	0.0789471	13.9402	18.5375
	EAT1_lncRNA_chr5_59		Chr5	22064276	22064848	-															0.183971	19.7539	0.341901		0.117074	0.140496	0.0348412		0.113191	5.83912	0		0	0.344146	0.180631		0	0	0		0	0	0.638395		0.21847	0.333444	0	9.60767	27.6417
	EAT1_lncRNA_chr6_60		Chr6	1603212	1604114	+															1.01718	19.5448	0.71272		0.796706	0.980172	0.164244		0.654118	3.5515	0.229653		0	0.21837	0.478127		0	0.0547426	0.0458319		0	0.118871	0.573633		1.10833	1.12775	0.815466	8.86755	23.311
	EAT1_lncRNA_chr6_61		Chr6	2892200	2893181	+															0	8.41658	0.15236		0	0	0.0166986		0.0464828	2.07245	0.0433867		0	0	0.371111		0	0	0		0	0	0.0512106		0	0	0	4.77004	9.23386
	EAT1_lncRNA_chr6_62		Chr6	800812	802089	-															0.535355	3.76599	1.63066		0.737982	1.50888	1.24415		0.418932	3.34415	1.20066		0	0	0		0.0399525	0	0.0700948		0.395509	0.0422162	0		0.587148	0.547646	0.471272	4.00525	3.91218
	EAT1_lncRNA_chr6_63		Chr6	802512	803964	-															0.365897	8.68784	1.1109		0.320025	3.38081	2.41509		0.199803	5.44758	1.28844		0	0.17429	0		0	0.103481	0.0663508		0	0	0.360864		0.602447	0.218928	0.276315	8.91873	11.116
	EAT1_lncRNA_chr6_64		Chr6	24379026	24379682	-															0	10.7076	0.235519		0	0.0291576	0.0314874		0	8.57941	0		0	0.0952898	0.489		0	0.075271	0.0734309		0.769917	0.248477	0.319261		0	0	0	10.1193	14.1433
	EAT1_lncRNA_chr6_65		Chr6	25441397	25442413	-															0.149249	5.7742	0.126723		0.0586774	0.168289	0.0406609		0.0447679	2.0798	0.0418921		0.110935	0.885903	2.39156		0.397537	0.717385	2.55331		3.08782	1.28236	3.12897		0	0.250302	0.197446	4.44505	6.26805
	EAT1_lncRNA_chr6_66		Chr6	25476330	25477051	-															0.0876725	10.5327	0.107143		0	0	0		0	5.33637	0		0	0	0.0617119		0	0	0		0	0	0		0.0866607	0.176357	0	8.45231	12.3353
	EAT1_lncRNA_chr7_67		Chr7	1273379	1273957	+															0	9.56327	0.0445503		0.0414523	0.102611	0		0	5.18379	0.0376111		0	0	0		0	0	0		0	0	0		0	0	0	9.88449	12.0627
	EAT1_lncRNA_chr7_68		Chr7	2685005	2685455	+															0	17.1042	0.376564		0.238967	0.233916	0.310198		0.0532022	3.89862	0.185649		0	0	0		0	0	0		0	0	0.119352		0	0	0	10.1569	23.3018
	EAT1_lncRNA_chr7_69		Chr7	4007780	4008549	+															0.197191	15.7844	0.0669703		0.0559256	0.0837991	0		0.146759	3.1345	0		0	0.0812875	0.212439		0	0	0		0	0	0.207019		0.243754	0	0.347819	10.472	21.1317
	EAT1_lncRNA_chr7_70		Chr7	23322432	23322921	+															0.0455816	29.8728	2.50448		0.0489968	0.239939	0.378681		0	11.8991	0.859666		0	0.389691	0.498915		0	0	0		0	0.335934	0.750695		0	0	0.136745	19.25	37.3855
	EAT1_lncRNA_chr7_71		Chr7	26699031	26699319	+															0.824674	14.5109	2.0997		0.315714	0.649008	6.44393		0.526025	7.37595	1.32515		0	0	0		0	0	0		0	0.187188	0		0.650858	0.662257	1.16091	12.8472	19.4436
	EAT1_lncRNA_chr7_72		Chr7	26699464	26700522	+															0.751853	9.16902	1.785		1.24407	1.4446	4.58318		0.46902	4.22359	1.7359		0.0535044	0	0.0841101		0	0.0433805	0.130134		0.047528	0	0.101528		0.649627	0.721097	0.884835	6.42861	11.1044
	EAT1_lncRNA_chr7_73		Chr7	746761	747326	-															0	9.33929	0.319671		0	0	0		0.0381295	3.36682	0.076953		0	0.116206	0.170185		0	0	0		0.893921	0	0.266748		0	0	0	9.24518	9.32805
	EAT1_lncRNA_chr7_74		Chr7	747408	747840	-															0	7.09668	0.17882		0	0	0		0	2.1097	0		0	0.151983	0		0	0.106242	0.0956953		0	0.252525	0.239724		0	0	0	7.43123	7.75201
	EAT1_lncRNA_chr7_75		Chr7	1286844	1288189	-															0.111112	11.733	0.150227		0.135205	2.20495	0.0148172		0.0820407	9.32303	0		0	0.190582	0.363686		0	0	0.0358146		0.0373863	0.122135	0.310855		0.139366	0.0945378	0.0994323	13.6333	15.5923
	EAT1_lncRNA_chr7_76		Chr7	2673089	2674250	-															0.0182534	34.2166	0.993415		0.0804165	9.45694	2.16622		0.020621	20.8103	0.0374491		0	0.891074	1.01225		0.0412304	0.0820624	0.228497		0	0.282467	1.11499		0	0.0547603	0	28.0729	41.9903
	EAT1_lncRNA_chr7_77		Chr7	2680595	2681277	-															0	8.92458	0.256381		0.0291379	0.626592	0.404165		0	3.66904	0.0318757		0.165264	0.371242	1.74283		0.215185	0.153018	1.15036		1.55486	0.237141	1.60346		0	0	0	7.02087	11.7527
	EAT1_lncRNA_chr7_78		Chr7	5474933	5475389	-															1.03048	11.0184	5.22884		1.76219	5.2849	3.68997		1.01119	5.10789	5.98715		0	0	0		0	0	0		0	0	0		1.50725	0.55769	1.02649	6.68214	10.5946
	EAT1_lncRNA_chr7_79		Chr7	5830151	5830810	-															0.0338231	12.1218	0.156298		0	0.1607	0.0497158		0.0363293	3.35485	0.0659764		0	0.194308	0.609086		0	0	0		0	0.0818059	0.624496		0	0	0.101469	6.44024	13.9123
	EAT1_lncRNA_chr7_80		Chr7	5844687	5845451	-															0.471566	8.22307	0.23593		0.399438	0.11022	0.21629		0.492522	3.58413	0		0	0.335515	0.242334		0	0.0600741	0.180212		0	0	0.27413		0.736048	0.416078	0.262572	5.91122	10.2038
	EAT1_lncRNA_chr7_81		Chr7	14521561	14521766	-															2.27077	6.25568	3.10283		1.51242	2.20612	2.68517		1.00541	1.75008	4.19304		0	0	0		0	0	0		0	0	0		3.35271	2.48104	0.978559	3.98135	7.76627
	EAT1_lncRNA_chr7_82		Chr7	24716044	24716748	-															0	7.58536	0.0365768		0.0282274	0.0271696	0		0	7.46462	0		0.0804086	0.275317	0.706736		0.0724706	0.195582	0.305857		0	0.231535	0.798659		0	0	0	10.1249	8.03217
	EAT1_lncRNA_chr8_83		Chr8	3537794	3538636	+															0.352375	14.2536	0.524831		0.203371	4.23789	1.2841		0.290123	9.51051	0.0744878		0.0695078	0.226457	0.167041		0	0.0694315	0.0572098		0	0.189858	0.189071		0.667863	0.151013	0.238248	16.414	16.2351
	EAT1_lncRNA_chr8_84		Chr8	25631071	25631787	+															0	12.6889	0.0719276		0	2.65379	0.626688		0	9.51169	0.0268719		0	0.183398	0.25858		0	0	0		0	0.304723	0.217495		0	0	0	13.6029	14.4149
	EAT1_lncRNA_chr8_85		Chr8	26401102	26401523	+															0.881811	28.9302	6.89225		0.783655	5.86416	6.61643		0.802568	18.4349	3.55722		0.273476	0.927689	3.371		0.482216	1.12326	1.27995		2.53367	0.641858	1.84582		0.445242	0.45304	1.74715	35.9298	36.9039
	EAT1_lncRNA_chr8_86		Chr8	802379	803531	-															0.239472	9.05944	0.0450204		0.235354	1.90804	0.375284		0.424806	2.62593	0.0188709		0.0508034	0.111256	0.219058		0	0	0.228727		0	0.0957998	0.318654		0.433905	0.110376	0.174136	6.80147	11.0085
	EAT1_lncRNA_chr8_87		Chr8	810037	811411	-															0.0151583	24.6163	0.506006		0	6.55374	0.822156		0	14.0566	0.0158219		0.0837942	2.9431	7.12993		0	0.266327	2.14481		0.408741	0.951833	5.71385		0.0454748	0	0	20.3153	30.886
	EAT1_lncRNA_chr8_88		Chr8	24516007	24516369	-															2.05306	9.91332	0.284531		0.836179	0.905677	0.421057		1.00047	8.13677	0.0600531		0	0	0.142708		0	0	0		0	0.148923	0.138778		2.93425	1.93189	1.29303	7.21482	12.5874
	EAT1_lncRNA_chr8_89		Chr8	27488867	27489550	-															3.60899	9.57537	3.67021		3.29375	4.28498	3.27481		1.55205	7.11263	3.26595		0	0.0961297	0		0	0	0		0	0.0761941	0		3.47632	3.63029	3.72034	6.77159	12.2981
	EAT1_lncRNA_chr9_90		Chr9	6066866	6067377	+															0.0436192	38.8564	0.694917		0.0857759	4.2904	1.10673		0.0423849	40.0121	0.085085		0	0.250815	0.507868		0	0	0.0942675		0	0	0.403061		0	0	0.130858	46.2127	47.5939
	EAT1_lncRNA_chr9_91		Chr9	22614342	22614674	+															5.72629	14.4856	5.02945		7.26218	6.74765	5.092		4.02308	11.908	6.52035		0	0.188283	0.448896		0	0	0		1.52128	0.16238	0		5.26959	7.27685	4.63244	16.553	17.6935
	EAT1_lncRNA_chr10_92		Chr10	1100502	1101076	+															0.0369203	13.4119	1.04908		0.0346203	0.150061	0.49382		0	5.87481	0.368429		0.601741	0.223081	0.802253		0.618479	0.449641	0.227964		1.94592	0.37685	0.729068		0	0.110761	0	11.5649	17.5984
	EAT1_lncRNA_chr10_93		Chr10	11875042	11876134	+															0.0194068	54.3693	2.228		0	0.274488	0.459814		0.019834	29.6814	0.23241		0	2.3495	6.05167		0.0905566	0.0420299	0.443092		0	1.19942	6.45969		0	0.0582204	0	42.1043	65.6582
	EAT1_lncRNA_chr10_94		Chr10	18546656	18547042	+															0.613403	10.7178	0.9634		0.946319	0.518809	0.914941		0.111922	3.05091	0.475585		0	0.161943	0		0.124012	0	0		0	0	0		0.323743	0.823532	0.692935	7.47104	13.6538
	EAT1_lncRNA_chr10_95		Chr10	18547204	18547527	+															1.00342	12.4842	1.1301		1.13345	0.50951	1.14411		0.214938	3.97805	0.447147		0	0	0.159939		0	0	0		0	0	0		0.773775	0.787327	1.44916	8.59133	17.1667
	EAT1_lncRNA_chr10_96		Chr10	22935539	22935981	+															22.4956	52.2128	21.5737		21.5507	15.1053	14.4182		25.7261	23.9932	25.1153		0.122589	0	0		0	0	0.191113		1.14268	0.124843	0.11715		23.7489	20.1374	23.6005	30.4066	62.4761
	EAT1_lncRNA_chr10_97		Chr10	2211701	2212017	-															4.51766	12.2424	5.4863		1.5169	1.63104	2.21052		1.68793	5.78752	9.2799		0	0	0		0	0	0		0	0.164685	0		4.15231	6.43815	2.96252	8.09289	14.5935
	EAT1_lncRNA_chr10_98		Chr10	2239356	2239688	-															1.22385	31.2582	4.41932		2.17189	8.88264	6.31846		0.888979	15.0753	2.91923		0	0	0.445226		0	0	0.127217		0	0.16238	0.155965		1.5056	0.95748	1.20846	24.092	37.5367
	EAT1_lncRNA_chr10_99		Chr10	7263594	7264393	-															1.02301	6.8528	0.618706		0.952911	0.782291	0.533811		0.577388	1.74044	0.490474		0	0	0		0	0.0731681	0		0	0	0		0.938408	0.875273	1.25535	2.99639	8.93233
	EAT1_lncRNA_chr10_100		Chr10	11874263	11874894	-															0	17.4982	0.724603		0	0.560885	0.248331		0	9.78584	0.268752		0	0.301995	0.8723		0	0	0		0	0.170872	0.570147		0	0	0	15.3491	20.7069
	EAT1_lncRNA_chr10_101		Chr10	13036708	13037244	-															16.1455	53.0756	21.724		23.4746	22.6206	13.499		6.43778	22.335	18.977		0.42508	0	0		0	0	0		0	0	0.0966054		15.2709	14.8267	18.3389	43.0421	51.417
	EAT1_lncRNA_chr10_102		Chr10	13041969	13042273	-															0.0697113	31.307	0.847042		0.157628	0.354699	0		0.0708657	16.861	0		0	0	0.146363		0	0	0		0	0	0.176673		0	0.209134	0	24.5211	36.6598
	EAT1_lncRNA_chr10_103		Chr10	13930769	13931185	-															0.918746	7.53382	2.57745		2.19806	2.12062	2.74053		0.530781	5.30932	1.16068		0	0	0		0	0	0		0	0	0.124472		1.05139	1.22263	0.482223	7.58625	9.10592
	EAT1_lncRNA_chr10_104		Chr10	13931279	13931986	-															1.12306	7.29616	2.50849		2.74335	2.10136	2.71253		0.810844	4.84191	1.16043		0	0	0		0	0	0		0	0.0736076	0		1.32565	0.719397	1.32412	7.31134	8.38634
	EAT1_lncRNA_chr11_105		Chr11	4291261	4291586	+															0.13379	30.7761	5.92004		0	5.75806	5.62535		0.0662867	19.698	2.59487		0	0	0		0	0	0		0	0.326002	0.159325		0	0.195621	0.205748	25.448	36.9938
	EAT1_lncRNA_chr11_106		Chr11	4294774	4294987	+															0.396264	6.54746	3.19147		0.764167	0.982379	1.60468		0.101684	2.23389	1.72919		0	0	0		0	0	0		0	0	0		0.293344	0.895446	0	5.36454	6.95909
	EAT1_lncRNA_chr11_107		Chr11	6469566	6470959	+															0.0149515	40.5385	2.82291		0.0166078	7.85128	8.48724		0.0171866	21.8795	0.507287		0.20246	1.11956	3.18067		0.143476	0.569223	1.4637		0.76574	0.587378	3.97316		0.0448545	0	0	38.3968	47.4508
	EAT1_lncRNA_chr11_108		Chr11	10150786	10151850	+															0.0408662	16.3461	0.781084		0	1.74687	0.212863		0	8.15936	0.217467		0.104128	0	0.0564333		0	0.0464077	0.168254		0.100404	0	0.0973317		0	0.0597525	0.0628461	9.92094	20.6905
	EAT1_lncRNA_chr11_109		Chr11	11648272	11649121	+															0	10.0141	1.1863		0	0	0.387572		0	4.44478	0.226135		0	0.150962	0.93822		0	0.137718	0.317348		0.661496	0.126291	0.735511		0	0	0	12.0488	13.1914
	EAT1_lncRNA_chr11_110		Chr11	23101763	23102430	+															0.377992	8.61088	0.223541		0.637079	0.246734	0.0309681		0.136731	3.26935	0.0325925		0.166105	0.0984356	0.221612		0.0717669	0.148059	0.0619796		0	0.165459	0.161045		0.84309	0.190635	0.100252	6.6893	9.79466
	EAT1_lncRNA_chr11_111		Chr11	25563671	25564701	+															0.123453	13.6351	0.175001		0.503487	0.790897	0.54006		0.304908	8.93181	0.0422121		0	0.0606894	0.525066		0	0.0445598	0.0401363		0.04882	0.15702	0.34891		0.181987	0.12345	0.0649206	12.9426	15.5637
	EAT1_lncRNA_chr11_112		Chr11	25569298	25569858	+															0.578758	58.971	3.99169		0.918229	6.02499	2.95694		1.05366	32.1374	1.32122		0.0967575	2.54502	3.14598		0.0854796	0.163916	0.876226		1.8936	0.77922	3.5419		0.446302	0.454119	0.835853	48.4848	70.2909
	EAT1_lncRNA_chr11_113		Chr11	27675326	27675957	+															0.0671703	35.498	0.408084		0.112605	0.166818	0		0.144165	10.6763	0.103356		0	0.802494	0.815074		0	0.0727363	0		0	0	1.31664		0	0.201511	0	17.8498	50.6363
	EAT1_lncRNA_chr11_114		Chr11	27679728	27680693	+															0	15.4478	0		0.0488022	0.739735	0.0214049		0	5.62609	0.0199381		0	0.333546	0.14575		0	0	0		0	0.0558654	0.27069		0	0	0	13.0814	17.9774
	EAT1_lncRNA_chr11_115		Chr11	6468276	6469184	-															0	10.8322	0.770274		0.026387	1.23478	0.626745		0.023726	6.05989	0.164566		0.128911	0.499232	1.84776		0.331318	0.664778	1.99373		3.07878	0.654575	3.67477		0	0	0	10.7865	13.0598
	EAT1_lncRNA_chr11_116		Chr11	7243653	7244090	-															0.932298	24.2394	0.822103		2.26866	4.06134	1.52715		0.910631	14.9287	0.526819		0	0	0.118216		0	0	0.11023		1.15576	0	0.118491		1.14384	0.581938	1.07112	24.6534	32.2864
	EAT1_lncRNA_chr11_117		Chr11	7247492	7247702	-															0.0991783	19.0266	0.58739		0	2.53368	0.939438		0.114005	14.7869	0		0	0	1.02974		0	0.453688	1.45159		0	0.256715	1.71316		0.297535	0	0	18.1373	26.6655
	EAT1_lncRNA_chr11_118		Chr11	23108213	23109192	-															0.129884	54.2314	3.34085		0.732973	0.468514	0.0421976		0.210648	21.8655	0.192619		0.284159	1.04411	2.78971		0	0.0597154	0.0422271		0.0513632	0.33559	1.70039		0.191468	0.129881	0.0683026	39.2943	64.5447
	EAT1_lncRNA_chr11_119		Chr11	25563561	25564587	-															0.123934	15.6051	0.170421		0.573095	0.833767	0.553966		0.306097	9.74276	0.0847533		0	0.060926	0.577464		0	0.0447335	0.0402928		0.0490103	0.157632	0.4482		0.182697	0.123931	0.0651737	14.1068	19.2095
	EAT1_lncRNA_chr11_120		Chr11	25567994	25568801	-															0.369466	24.09	0.670077		1.00219	3.40992	2.33095		0.41006	13.7802	0.133556		0.628806	1.43312	3.45016		0.3122	0.304249	2.9081		3.37852	1.08459	6.39907		0.387127	0.472689	0.248581	21.4411	29.7287
	EAT1_lncRNA_chr11_121		Chr11	26323578	26324136	-															2.9585	24.4682	0.0922942		1.74553	1.64721	0		2.26724	14.5143	0.0344808		0	0.576831	0.811914		0.0951719	0.104769	0		0.905135	0.195503	1.02629		2.57544	3.30416	2.99589	20.4775	33.1561
	EAT1_lncRNA_chr11_122		Chr11	27677136	27678449	-															0.0161403	12.173	0.157447		0.0176197	0.352262	0.238132		0	5.36079	0.152754		0	0.390454	0.742213		0.0404463	0	0.10034		0	0.0830851	1.27607		0	0.0484209	0	10.526	14.7597
	EAT1_lncRNA_chr12_123		Chr12	2284800	2285879	+															3.15884	25.5057	1.3656		3.61176	3.20814	1.32714		2.44115	19.4763	1.39558		0.104458	2.32614	5.41605		0.142799	0.0457626	0		0.0524049	1.36964	7.35011		3.24283	2.88717	3.34651	18.2549	33.479
	EAT1_lncRNA_chr12_124		Chr12	4674678	4675809	+															0.167351	10.1197	0.713143		0.0555958	0.0530046	0.0182632		0.021168	5.23338	0.114517		0	0.400694	1.8626		0	0.05169	0.0373439		0	0.243947	2.40321		0.386716	0.0562128	0.0591231	7.84184	11.6498
	EAT1_lncRNA_chr12_125		Chr12	4676923	4677810	+															2.69245	33.2493	3.5231		2.37698	2.02503	1.98547		3.39977	13.3773	1.6465		0.381775	0.947817	1.75993		0.340362	0.579556	0.638711		0.923668	0.669397	1.23635		3.31079	2.58034	2.18622	32.6961	33.0511
	EAT1_lncRNA_chr12_126		Chr12	22440567	22441186	+															0	17.2027	0.540793		0	0	0		0	4.03218	0		0.270435	0.30804	2.08865		0.33134	0.585544	1.7628		0.253819	1.04426	2.44521		0	0	0	8.17495	22.7048
	EAT1_lncRNA_chr12_127		Chr12	22733722	22734551	+															0.0251236	34.2416	1.13626		0.0289016	0.646474	0.700199		0.0261263	14.6414	0.286248		0.135959	0.388265	1.62678		0	0.114927	0.109055		0	0.198156	1.70227		0.0753707	0	0	25.7947	42.6481
	EAT1_lncRNA_chr12_128		Chr12	22754095	22755061	+															0.0438762	41.5502	1.89562		0.121452	0.575913	0.521969		0.0895644	15.3384	0.335669		3.06189	0.653617	1.88718		2.74688	1.22976	0.886972		13.4979	1.82121	2.67216		0	0.131629	0	27.9945	49.671
	EAT1_lncRNA_chr12_129		Chr12	22779962	22781383	+															0.0149136	7.80638	0.199332		0.0308455	0.0148167	0.0636562		0	4.636	0.0900327		0.038131	0.182438	0.0939358		0.0336865	0.082282	0		0.0353868	0.115603	0.295857		0	0.0447408	0	6.81583	9.38816
	EAT1_lncRNA_chr12_130		Chr12	22788283	22788928	+															0	14.1376	0.430779		0	0.0296548	0		0	7.54226	0.0337042		0	0.19383	0.609307		0	0	0		0	0.256654	2.40898		0	0	0	10.9667	17.8742
	EAT1_lncRNA_chr12_131		Chr12	2890488	2891450	-															0.670775	9.05122	0.442528		0.30842	0.601415	0.0814433		0.1576	3.43617	0.196282		0.117687	0.263188	0.950604		0.157998	0.0607706	0.372187		0.629558	0.16944	1.199		0.649505	0.528704	0.834115	6.50452	10.6147
	EAT1_lncRNA_chr12_132		Chr12	4659169	4659944	-															7.06316	20.3584	1.75937		4.89162	8.12089	3.71559		7.22832	16.2218	0.327794		0.0699151	0.250094	0.229648		0	0	0.116654		0	0.136711	0.533511		6.36917	7.05496	7.76534	16.7097	25.6434
	EAT1_lncRNA_chr12_133		Chr12	4663226	4664423	-															0.195975	10.0013	0.361501		0.131217	0.433261	0.226697		0.190185	4.82449	0.0521884		0.0961848	1.7155	3.07262		0.131354	0.0488399	0.109316		0	0.686741	4.34292		0.260996	0.15934	0.16759	7.27308	12.6127
	EAT1_lncRNA_chr12_134		Chr12	4665947	4666647	-															0.150856	17.8241	1.09409		0.0672773	0.122137	0		0.0617169	6.67522	0.238691		0	0.0936265	0.328053		0	0	0		0	0.151358	0.602794		0.357042	0	0.095526	13.0588	19.6854
	EAT1_lncRNA_chr12_135		Chr12	7329071	7329941	-															1.88576	7.01856	2.17343		2.45911	2.36221	3.06071		1.5922	3.06663	1.45857		0	0.219169	0.581525		0	0	0.097094		0	0.0619656	0.356219		2.37002	1.82692	1.46034	9.81913	7.44614
	EAT1_lncRNA_chr12_136		Chr12	12462419	12462791	-															2.72179	13.6737	6.81483		3.7231	6.15422	7.45743		1.54811	7.62403	7.24462		0	0	0		0	0	0		0	0	0		2.51945	2.05086	3.59507	10.2388	14.02
	EAT1_lncRNA_chr12_137		Chr12	14053704	14054181	-															0.405995	4.88131	2.41469		0.860025	1.43785	10.0412		0.226062	2.83541	1.01138		0	0	0		0	0	0.187654		0	0	0		0.523961	0.133284	0.56074	6.6161	5.63957
	EAT1_lncRNA_chr12_138		Chr12	16685517	16685765	-															1.74888	10.2307	3.0622		1.95382	2.83456	2.3143		2.15809	3.92394	3.05057		0.23599	0	0		0	0	0.166695		0	0	0		0.755835	1.7945	2.6963	8.11788	9.51886
	EAT1_lncRNA_chr12_139		Chr12	16687660	16687929	-															1.43848	5.3047	2.12084		1.38941	0.744462	1.59104		1.46367	1.9292	2.11821		0	0	0		0	0	0		0	0	0		1.39366	1.18172	1.74007	3.23639	7.55123
	EAT1_lncRNA_chr12_140		Chr12	22427905	22428185	-															2.08144	25.2151	4.94126		2.5802	1.03432	2.1232		0.944532	8.42222	5.09895		0.402535	0	0.398948		0	0	0.467326		0	0	0.35884		1.56206	1.81648	2.86578	17.4895	31.1751
	EAT1_lncRNA_chr12_141		Chr12	22429098	22429350	-															1.9618	28.5046	5.61966		1.82016	1.57714	1.67844		0.780748	10.4552	4.33613		0	0	0		0.189955	0	0		0	0	0		1.23973	2.52288	2.1228	23.7512	34.639
	EAT1_lncRNA_chr12_142		Chr12	22733722	22734476	-															0.0276226	37.522	1.24928		0.0317764	0.682007	0.769848		0.0287251	15.9054	0.314721		0.149482	0.426886	1.7886		0	0.126359	0.0560158		0	0.217867	1.87159		0.0828678	0	0	28.2883	46.7446
	EAT1_lncRNA_chr12_143		Chr12	22738639	22739660	-															0.37971	13.0801	0.453968		0.219425	0.413641	0.322982		0.286496	6.61181	0.0212921		0.42881	0.74702	1.13224		0.140652	0.50557	0.683922		1.80406	0.58213	1.62856		0.42838	0.186807	0.523943	11.4046	17.2065
	EAT1_lncRNA_chr12_144		Chr12	22752998	22753709	-															0.448131	27.4002	1.13616		0.150085	0.478265	0.145258		0.347438	13.5945	0.30189		0	1.34533	2.62145		0.139083	0	0.330406		0.710359	0.767165	3.81849		0.615157	0.447093	0.282144	20.9688	35.5959
	EAT1_lncRNA_chr12_145		Chr12	22756811	22757509	-															0.0607227	6.31513	0.110674		0.102978	0.0584826	0.0295927		0.0651635	2.50491	0		0.0776278	0.273176	0.320073		0	0	0		0	0.15447	0.14892		0	0.182168	0	3.66383	7.55064
	EAT1_lncRNA_chr12_146		Chr12	22778707	22779883	-															0.0360412	46.9473	2.43756		0.0203737	0.164935	0.517818		0	24.4618	0.234295		0	1.58667	2.64566		0.165497	0.300483	0.518426		1.37927	1.29876	4.26665		0	0.108124	0	38.7267	54.8528
	EAT1_lncRNA_chr12_147		Chr12	25516954	25517832	-															0.119854	21.391	1.20619		0.0272887	1.44681	9.14409		0.10374	6.42676	0.267426		0	0.149291	1.14152		0	0	0.101949		0	0.0628482	0.894732		0.142329	0.217232	0	21.9382	27.0746
	EAT1_lncRNA_chr12_148		Chr12	25638843	25640195	-															0	11.1512	0.387986		0.0324197	0.222266	0.915077		0.0479738	6.25947	0.0951207		0	0.328301	0.384807		0	0	0.0611544		0	0.0398743	0.533619		0	0	0	11.8724	14.1309
	EAT1_lncRNA_chr12_149		Chr12	25685663	25686013	-															0.309016	203.893	24.7866		0.314208	28.2978	87.4344		0.123764	118.123	9.91153		0.478284	0.544791	0.85162		0	0.131133	0.356905		3.04764	0.306346	1.80287		0	0.544943	0.382104	193.55	258.812
	EAT1_lncRNA_chr12_150		Chr12	25686108	25686451	-															0.558208	255.582	32.8835		0.913438	36.3995	96.3403		0.713882	151.023	13.8576		0.170628	2.27696	1.56294		0	0.277768	1.61286		1.47249	1.57564	1.67746		0.728657	0.556064	0.389902	236.049	328.276
	EAT1_lncRNA_chr12_151		Chr12	26072417	26072816	-															2.41213	19.422	2.51525		2.42468	6.5405	1.94544		0.895382	9.8131	1.65728		0.1358	0.329106	0.129475		0	0	0		0	0	0.134608		1.87917	3.34614	2.01107	17.319	23.6659
	EAT1_lncRNA_chr12_152		Chr12	26076583	26076922	-															0.378329	18.4173	1.28871		1.43654	4.90688	2.0125		0.601258	9.44134	0.675181		0	0	0		0	0	0		0	0	0.311177		0.552941	0.187542	0.394503	10.9145	23.644
	EAT1_lncRNA_chr12_153		Chr12	26077175	26077536	-															0	7.75866	0.484355		0	1.22252	0.765532		0	3.83704	0.0602195		0	0.891612	2.11698		0.273928	0.57816	0.692059		0	0	2.89329		0	0	0	4.67248	10.7974
	EAT1_lncRNA_chrSy_154		ChrSy	264463	264802	-															6.58998	15.7525	6.78278		3.28264	7.03961	9.60985		3.37378	6.89341	21.6264		0	0	0		0	0	0		0	0	0		4.23921	8.62692	6.9038	11.075	14.2512
	EAT1_lncRNA_chrSy_155		ChrSy	273087	273301	-															1.10131	3.1137	0.579807		0.625852	0.938781	3.09829		0.830461	1.85924	6.25701		0	0	0		0	0	0		0	0	0		1.45987	0.594175	1.24987	1.77982	3.07848
[truncated: 49 more columns]
