# Supplementary material for: EAT1 transcription factor, a non-cell-autonomous regulator of pollen production, activates meiotic small RNA biogenesis in rice anther tapetum
Source: PLoS Genet. 2018 Feb 12;14(2):e1007238. doi: 10.1371/journal.pgen.1007238 (PMC5825165; doi:10.1371/journal.pgen.1007238)
Supplement: S5 Table — (XLSX) [file pgen.1007238.s019.xlsx]

## Sheet: Sheet1
	S5 Table. Summary of masiRNAs identified in the EAT1-dependent 24-PHAS loci.
	(A) masiRNAs identified in EAT1-dependent 24-PHAS loci
	masiRNA ID	Sequence (5' -3')	24-PHAS locus	Direction		Strand	Position			24nt phasing from miR2275 cleavage		RPM value in MEL1-RIP-seq (Total)											Note	Number of reads in MEL1-RIP-seq (in each sample)
												ST.1				ST.2				ST.4				ST.1							ST.2							ST.4
				24-PHAS	sRNA		chromosome	from	to			WT	mel1	eat1		WT	mel1	eat1		WT	mel1	eat1		WT_1	WT_2	mel1_1	mel1_2	eat1_1	eat1_2		WT_1	WT_2	mel1_1	mel1_2	eat1_1	eat1_2		WT_1	WT_2	mel1_1	mel1_2	eat1_1	eat1_2
	masiRNA_u_0131	CCACAUGUCGCUCAACUAAAGAAU	24-PHAS_chr2_1	+	+	sense	Chr2	5941175	5941198	6th		0	0	0		9.46187	0	0		52.6174	4.66807	0		0	0	0	0	0	0		3	2	0	0	0	0		13	16	1	3	0	0
	masiRNA_u_0947	CAACGAUAAUUCAAUAGACAUGAC	24-PHAS_chr2_6	+	-	antisense	Chr2	6001520	6001543	out of phase (4-5)		0	0	0		30.278	0	2.44119		116.121	0	12.2726		0	0	0	0	0	0		4	12	0	0	1	0		15	49	0	1	2	3
	masiRNA_u_0948	CAACUGUGCACAAUACGAGGAAAG			-	antisense	Chr2	6001596	6001619	out pf phase (8-9)		0	0	0		5.67712	0	0		32.659	0	0		0	0	0	0	0	0		1	2	0	0	0	0		7	11	0	0	0	0
	masiRNA_u_0164	UUCCUCGUAUUGUGCACAGUUGUU			+	sense	Chr2	6001598	6001621	out of phase (8-9)		0	0	0		68.1254	0	0		10.8863	0	0		0	0	0	0	0	0		17	19	0	0	0	0		1	5	0	0	0	0
	masiRNA_u_0951	CUAUUCUUUGGACUUCAUCUCAAU	24-PHAS_chr2_3	+	-	antisense	Chr2	6034730	6034753	36th		0	0	0		11.3542	0	0		74.39	1.16702	0		0	0	0	0	0	0		1	5	0	0	0	0		11	30	1	0	0	0
	masiRNA_u_0955	CAAUUGAUUUGUGCCGACGGAAAG	24-PHAS_chr2_4	+	-	antisense	Chr2	6840382	6840405	out of phase (5-6)		0	0	0		17.0314	1.1708	0		27.2159	0	0		0	0	0	0	0	0		6	3	1	0	0	0		3	12	0	0	0	0
	masiRNA_u_0133	CUAUUGCGUGAAGGAAGGAACAAU	24-PHAS_chr2_5	+	+	sense	Chr2	6859118	6859141	out of phase (17-18)		0	0	0		1.89237	0	0		25.4015	0	0		0	0	0	0	0	0		1	0	0	0	0	0		3	11	0	0	0	0
	masiRNA_u_0223	CAAUUUGAAGUGAACUGGAACUGG	24-PHAS_chr3_8	-	+	antisense	Chr3	12874932	12874955	11th		0	0	0		13.2466	0	0		39.9166	1.16702	0		0	0	0	0	0	0		3	4	0	0	0	0		10	12	0	1	0	0
	masiRNA_u_1113	CUGGAAUUCAUGGAUUUGGUAAGA	24-PHAS_chr4_95	+	-	antisense	Chr4	16016668	16016691	7th		0	0	0		43.5246	0	0		81.6476	1.16702	2.45451		0	0	0	0	0	0		15	8	0	0	0	0		20	25	1	0	0	1
	masiRNA_u_1145	UGUCCGUGAGAUUUGGGAUUUGUG			-	antisense	Chr4	16016701	16016724	out ofphase (8-9)		0	0	0		18.9237	0	0		1.81439	0	0		0	0	0	0	0	0		6	4	0	0	0	0		0	1	0	0	0	0
	masiRNA_u_1711	CAACUUGAUCAGGAAGACUUUACU	24-PHAS_chr4_13	+	-	antisense	Chr4	18234199	18234222	out of phase (2-3)		0	1.03302	0		3.78475	0	0		29.0303	0	0		0	0	0	1	0	0		1	1	0	0	0	0		4	12	0	0	0	0
	masiRNA_u_0310	CCUGAUCAAGUUGUAAAUAUUAUG			+	sense	Chr4	18234210	18234233	out of phase (3-4)		0	0	0		9.46187	1.1708	2.44119		18.1439	3.50105	2.45451		0	0	0	0	0	0		2	3	0	1	0	1		3	7	0	3	0	1
	masiRNA_u_1116	CUAGCUUAGUCCUCAUGAAUUCAA			-	antisense	Chr4	18234280	18234303	out of phase (6-7)		0	0	0		7.56949	0	2.44119		21.7727	1.16702	9.81805		0	0	0	0	0	0		2	2	0	0	0	1		3	9	0	1	1	3
	masiRNA_u_1117	CAAAACUAGGUCGUUUUGACGUGA			-	antisense	Chr4	18234378	18234401	out of phase (10-11)		0	0	0		3.78475	0	0		29.0303	0	4.90902		0	0	0	0	0	0		2	0	0	0	0	0		2	14	0	0	0	2
	masiRNA_u_1696	CGACGCAUAAGAACAGAACAAUCC	24-PHAS_chr5_19	-	-	sense	Chr5	1010105	1010128	6th		0	1.03302	0		11.3542	0	0		23.5871	3.50105	0		0	0	1	0	0	0		3	3	0	0	0	0		6	7	1	2	0	0
	masiRNA_u_1697	UGUUGCUUGUGACUCAUGACUGAG	24-PHAS_chr5_20	-	+	antisense	Chr5	1028296	1028319	8th		0	2.06605	0		58.6636	3.5124	0		30.8447	5.83509	0		0	0	0	2	0	0		13	18	2	1	0	0		5	12	4	1	0	0
	masiRNA_u_1698	CAUCGAAUGAGAGAAAGAACAGCU			+	antisense	Chr5	1028392	1028415	4th		0	1.03302	0		22.7085	1.1708	0		29.0303	3.50105	0		0	0	1	0	0	0		5	7	1	0	0	0		2	14	0	3	0	0
	masiRNA_u_1699	CAAGAACUGUACAACUAUGUGACA	24-PHAS_chr5_15	+	-	antisense	Chr5	6713722	6713745	9th		0	2.06605	0		11.3542	3.5124	2.44119		52.6174	5.83509	0		0	0	2	0	0	0		0	6	2	1	1	0		7	22	1	4	0	0
	masiRNA_u_0363	CAAAUUUGUGUGAAGUAAGAUGAA	24-PHAS_chr5_17	+	+	sense	Chr5	17802184	17802207	9th		0	0	0		268.717	1.1708	0		711.241	0	2.45451		0	0	0	0	0	0		43	99	1	0	0	0		71	321	0	0	0	1
	masiRNA_u_1700	CAAAAUAGUUUGCAAUGGUGGUAG	24-PHAS_chr5_18	+	-	antisense	Chr5	18834406	18834429	7th		0	1.03302	0		1.89237	1.1708	0		32.659	4.66807	0		0	0	1	0	0	0		1	0	1	0	0	0		4	14	2	2	0	0
	masiRNA_u_0399	CGAGACGUGGUACCAAAAUAAAAA	24-PHAS_chr6_30	-	+	antisense	Chr6	1661281	1661304	out of phase (4-5)		0	0	0		11.3542	0	0		74.39	0	0		0	0	0	0	0	0		2	4	0	0	0	0		11	30	0	0	0	0
	masiRNA_u_1237	CAAAAGAUGGUGGAGUCUAGUCGU	24-PHAS_chr6_31	-	-	sense	Chr6	1665753	1665776	out of phase (10-11)		0	0	0		7.56949	0	0		21.7727	0	0		0	0	0	0	0	0		3	1	0	0	0	0		4	8	0	0	0	0
	masiRNA_u_1263	CAAAGCUGAUGGAAUUUUGGAAUG	24-PHAS_chr6_32	-	-	sense	Chr6	25263248	25263271	15th		1.58346	0	0		62.4483	0	0		134.265	10.5032	4.90902		1	0	0	0	0	0		17	16	0	0	0	0		21	53	3	6	0	2
	masiRNA_u_1701	CGGAAAUAGAGGAACAACAUAAUU	24-PHAS_chr6_22	+	+	sense	Chr6	25366651	25366674	out of phase (13-14)		0	0	0		3.78475	1.1708	0		25.4015	1.16702	0		0	0	0	0	0	0		0	2	1	0	0	0		5	9	0	1	0	0
	masiRNA_u_1264	CUAUUGAGUGAGCCAACUAAAAAC			-	antisense	Chr6	25366433	25366456	out of phase (4-5)		0	0	0		11.3542	1.1708	0		23.5871	1.16702	0		0	0	0	0	0	0		1	5	1	0	0	0		2	11	0	1	0	0
	masiRNA_u_0431	CUACAACUGUCCAAGGACGCUACG	24-PHAS_chr6_24	+	+	sense	Chr6	25428175	25428198	out of phase (5-6)		0	0	0		20.8161	2.3416	0		41.731	1.16702	0		0	0	0	0	0	0		7	4	2	0	0	0		7	16	1	0	0	0
	masiRNA_u_1702	CAAGACGAGUGUCCUCAUGGCCGA			-	antisense	Chr6	25428257	25428280	9th		0	5.16512	1.8383		66.2331	5.85399	0		317.518	33.8435	2.45451		0	0	4	1	1	0		14	21	2	5	0	0		81	94	15	14	0	1
	masiRNA_u_0432	CAAUAUUGUAGGGUUCAAACAGAU			+	sense	Chr6	25428353	25428376	out of phase (12-13)		0	0	0		9.46187	0	0		19.9583	0	0		0	0	0	0	0	0		1	4	0	0	0	0		3	8	0	0	0	0
	masiRNA_u_0433	CAUAUUGAUCUAGUACAUAGUAAU	24-PHAS_chr6_34	-	+	antisense	Chr6	25434538	25434561	11th		0	0	0		22.7085	0	0		61.6893	0	0		0	0	0	0	0	0		1	11	0	0	0	0		8	26	0	0	0	0
	masiRNA_u_0479	CUUUUUUUUUAAUAUGUCAGACGU	24-PHAS_chr6_35	-	+	antisense	Chr6	25509517	25509540	out of phase (16-17)		15.8346	0	7.35318		5.67712	0	7.32358		0	0	2.45451	masiRNA abundance are EAT1-independent	2	8	0	0	3	1		2	1	0	0	1	2		0	0	0	0	0	1
	masiRNA_u_0435	CAACUUUAAGGGGAACUACGACAU			+	antisense	Chr6	25509736	25509759	out of phase (7-8)		3.16693	0	5.51489		11.3542	0	2.44119		18.1439	0	0		1	1	0	0	2	1		1	5	0	0	0	1		3	7	0	0	0	0
	masiRNA_u_1712	CGACUAUAUAUGCUCAAUCUUACA			+	antisense	Chr6	25509838	25509861	out of phase (2-3)		0	0	0		1.89237	1.1708	0		18.1439	0	0		0	0	0	0	0	0		0	1	1	0	0	0		2	8	0	0	0	0
	masiRNA_u_0436	CAUCGUGUCGUAGAUAUAUUUGCU	24-PHAS_chr6_36	-	+	antisense	Chr6	25517366	25517389	out of phase (6-7)		0	0	0		18.9237	0	0		18.1439	1.16702	0		0	0	0	0	0	0		3	7	0	0	0	0		3	7	1	0	0	0
	masiRNA_u_1703	CUAAGAUCUUCUGCACUUUAUGUU	24-PHAS_chr7_48	-	-	sense	Chr7	745806	745829	6th		1.58346	2.06605	0		56.7712	0	0		141.523	2.33404	0		0	1	2	0	0	0		13	17	0	0	0	0		29	49	1	1	0	0
	masiRNA_u_1321	CUAUAUCUUUCAUUGGAAUCUGAA	24-PHAS_chr7_44		-	antisense	Chr7	5846279	5846302	out of phase (15-16)		0	0	0		0	0	0		27.2159	0	0		0	0	0	0	0	0		0	0	0	0	0	0		5	10	0	0	0	0
	masiRNA_u_1322	CGACUCUAUAUCUUUCAUUGGAAU			-	antisense	Chr7	5846284	5846307	16th		1.58346	0	0		232.762	3.5124	2.44119		430.011	11.6702	7.36354		0	1	0	0	0	0		59	64	1	2	1	0		91	146	8	2	1	2
	masiRNA_u_0543	CUUAAUUAAAUUGAUAGGACUAAU	24-PHAS_chr8_54	-	+	antisense	Chr8	6195489	6195512	out of phase (16-17)		4.75039	0	5.51489		9.46187	1.1708	4.88238		38.1022	0	0		2	1	0	0	1	2		0	5	1	0	0	2		3	18	0	0	0	0
	masiRNA_u_1517	CAAUUCGAUGCGGACUACUAACUG	24-PHAS_chr10_100	+	-	antisense	Chr10	11843088	11843111	out of phase (18-19)		0	0	0		22.7085	0	0		21.7727	0	0		0	0	0	0	0	0		2	10	0	0	0	0		5	7	0	0	0	0
	masiRNA_u_1518	CAACUGAGUACAAUGACCAUGAUC			-	antisense	Chr10	11843184	11843207	out of phase (22-23)		0	0	0		17.0314	0	0		72.5757	0	0		0	0	0	0	0	0		4	5	0	0	0	0		14	26	0	0	0	0
	masiRNA_u_0680	CUAAUACUAUCUGUUCGGAUUCGU	24-PHAS_chr10_101	+	-	antisense	Chr10	11861509	11861532	out of phase (0-1)		42.7535	0	49.634		28.3856	0	65.9122		30.8447	0	29.4541	masiRNA abundance were EAT1-independent	4	23	0	0	14	13		5	10	0	0	22	5		4	13	0	0	3	9
	masiRNA_u_0681	CUAAAAUGACGAAUCUGGACAAAG			-	antisense	Chr10	11861919	11861942	out of phase (17-18)		42.7535	0	36.7659		52.9864	0	43.9415		61.6893	0	41.7267	masiRNA abundance were EAT1-independent	12	15	0	0	14	6		15	13	0	0	9	9		19	15	0	0	11	6
	masiRNA_u_0673	CUAGCCACGGUUAUAAACUACUUC	24-PHAS_chr10_55	+	+	sense	Chr10	11872794	11872817	4th		0	0	0		13.2466	0	0		18.1439	0	0		0	0	0	0	0	0		1	6	0	0	0	0		6	4	0	0	0	0
	masiRNA_m_0129	CUAGGAGGAAGAGAAAUGCUCAAA			-	antisense	Chr10	11872872	11872895	out of phase (7-8)		0	0	0		51.0941	2.3416	0		283.045	0	0	sequences were duplicated in the loci	0	0	0	0	0	0		13	14	2	0	0	0		51	105	0	0	0	0
					-	antisense	Chr10	11872912	11872925	9th
	masiRNA_u_0674	CAAUGUAGGAAUGUAGGAAUUAAG			+	sense	Chr10	11873097	11873120	out of phase (16-17)		0	0	0		3.78475	0	0		34.4734	0	0		0	0	0	0	0	0		1	1	0	0	0	0		6	13	0	0	0	0
	masiRNA_u_1531	CUAUUCAUAGUCAAAACUGUUAUU	24-PHAS_chr10_57	-	-	sense	Chr10	20090674	20090697	18th		1.58346	0	1.8383		34.0627	1.1708	0		65.3181	0	0		1	0	0	0	0	1		5	13	1	0	0	0		10	26	0	0	0	0
	masiRNA_u_1589	CUAUUUAGUGCCCACCCCAUCUUC	24-PHAS_chr11_58	+	-	antisense	Chr11	23103416	23103439	11th		0	0	0		32.1703	0	0		58.0605	1.16702	0		0	0	0	0	0	0		9	8	0	0	0	0		16	16	0	1	0	0
	masiRNA_u_1590	CUACCACUCUCAAUUAAACUAAAU	24-PHAS_chr11_59	+	-	antisense	Chr11	23106634	23106657	11th		0	0	0		35.9551	0	0		41.731	0	0		0	0	0	0	0	0		5	14	0	0	0	0		10	13	0	0	0	0
	masiRNA_u_0766	UUAGUUUAAUUGAGAGUGGUAGUA			+	sense	Chr11	23106636	23106659	11th		0	0	0		47.3093	0	0		7.25757	1.16702	0		0	0	0	0	0	0		8	17	0	0	0	0		1	3	1	0	0	0
	masiRNA_u_0754	CUAUACUUCCUUGAACAAACAAUA	24-PHAS_chr11_61	+	+	sense	Chr11	23116781	23116804	2nd		0	0	0		35.9551	0	0		146.966	1.16702	0		0	0	0	0	0	0		6	13	0	0	0	0		15	66	1	0	0	0
	masiRNA_u_1597	CAAAAUCUCACAAAGUAGCCGCUU	24-PHAS_chr11_66	+	-	antisense	Chr11	25567099	25567122	out of phase (-1)		0	0	0		13.2466	0	0		36.2878	1.16702	0		0	0	0	0	0	0		0	7	0	0	0	0		5	15	0	1	0	0
	masiRNA_u_1704	CAUGAGUGGAGACUAUUUUUUAAU	24-PHAS_chr11_68	+	-	antisense	Chr11	25573728	25573751	6th		0	1.03302	0		121.112	0	0		59.8749	5.83509	2.45451		0	0	0	1	0	0		24	40	0	0	0	0		12	21	3	2	0	1
	masiRNA_u_0756	CAACGUUCUGAUGUCAUCUUCGAU			+	sense	Chr11	25573928	25573951	out of phase (14-15)		0	0	1.8383		13.2466	1.1708	0		36.2878	0	0		0	0	0	0	1	0		3	4	1	0	0	0		3	17	0	0	0	0
	masiRNA_u_0757	CAAAAUACAUGAUCGGAUGGACGG	24-PHAS_chr11_69	+	+	sense	Chr11	25576220	25576243	18th		0	0	0		9.46187	0	0		18.1439	2.33404	0		0	0	0	0	0	0		3	2	0	0	0	0		3	7	0	2	0	0
	masiRNA_u_1705	CAACCAAACUGAACUAAACCCCAU	24-PHAS_chr12_76	+	-	antisense	Chr12	4660674	4660697	6th		1.58346	3.09907	1.8383		26.4932	1.1708	2.44119		121.564	8.16912	17.1816		1	0	2	1	1	0		7	7	1	0	0	1		33	34	4	3	2	5
	masiRNA_u_0814	CAAUAACUCAUCGGGCACUACAAG	24-PHAS_chr12_77	+	+	sense	Chr12	22729016	22729039	out of phase (7-8)		0	0	1.8383		9.46187	1.1708	0		19.9583	0	0		0	0	0	0	1	0		1	4	1	0	0	0		2	9	0	0	0	0
	masiRNA_u_1706	CUACUGUGAGACUCUAAUUUGUUA	24-PHAS_chr12_79	+	-	antisense	Chr12	22749705	22749728	7th		1.58346	1.03302	1.8383		81.372	1.1708	0		150.594	7.00211	4.90902		0	1	1	0	0	1		9	34	1	0	0	0		10	73	2	4	0	2
	masiRNA_u_0831	CAAAAACAAAAAGGAAGAACUGUU			+	sense	Chr12	22749777	22749800	out of phase (9-10)		0	0	0		26.4932	0	0		12.7007	0	14.7271		0	0	0	0	0	0		4	10	0	0	0	0		1	6	0	0	0	6
	masiRNA_u_0815	CUACGAGACGUAAUCUUCACUAUC	24-PHAS_chr12_82	+	+	sense	Chr12	22757867	22757890	3rd		0	0	0		312.242	1.1708	0		375.579	0	9.81805		0	0	0	0	0	0		83	82	1	0	0	0		72	135	0	0	3	1
	masiRNA_u_1707	CGAGAUCCGACGAUUUACGGUGGA	24-PHAS_chr12_83	+	+	sense	Chr12	22777966	22777989	8th		0	0	0		5.67712	1.1708	0		25.4015	3.50105	0		0	0	0	0	0	0		1	2	1	0	0	0		1	13	0	3	0	0
	masiRNA_u_1708	CAAGGCUGGAUCACUGCGAUAAAU	24-PHAS_chr12_85	+	-	antisense	Chr12	22833921	22833944	2nd		0	2.06605	0		244.116	5.85399	0		252.2	19.8393	0		0	0	1	1	0	0		43	86	4	1	0	0		29	110	6	11	0	0
	masiRNA_u_1653	CACACUGAUCAACUGGAACUUAAG	24-PHAS_chr12_87	+	-	antisense	Chr12	23793691	23793714	out of phase (17-18)		0	0	0		5.67712	0	0		30.8447	0	0		0	0	0	0	0	0		1	2	0	0	0	0		5	12	0	0	0	0
	masiRNA_u_0826	CAACUGCAAGAUCUAUACUCCAUA	24-PHAS_chr12_89	+	+	sense	Chr12	25441639	25441662	unkown		0	0	0		7.56949	0	0		32.659	0	4.90902	miR2275 site were not identified	0	0	0	0	0	0		3	1	0	0	0	0		9	9	0	0	1	1
	masiRNA_u_0827	CUAAUUUAGGUAUAAGAAGUAAAU	24-PHAS_chr12_90	+	+	sense	Chr12	25443741	25443764	11th		0	0	0		15.139	0	0		25.4015	0	0		0	0	0	0	0	0		0	8	0	0	0	0		3	11	0	0	0	0
	masiRNA_m_0087	CUUAACGGGAUAAAGGAACAACUU	24-PHAS_chr12_93		+	antisense	Chr12	26078298	26078321	9th		1.58346	2.06605	0		20.8161	0	0		70.7613	8.16912	0	sequences were duplicated in the loci	0	1	1	1	0	0		4	7	0	0	0	0		13	25	2	5	0	0
		CUUAACGGGAUAAAGGAACAACUU			+	antisense	Chr12	26078409	26078432	out of phase (4-5)
																															513	786						826	1908
	(B) masiRNAs identified in EAT1-independent, but ST.2 enriched 24-PHAS loci
	masiRNA ID	Sequence (5' -3')	24-PHAS locus	Direction		Strand	Position			24nt phasing from miR2275 cleavage		Number of reads in MEL1-RIP-seq (Total)											Note	Number of reads in MEL1-RIP-seq (in each sample)
												ST.1				ST.2				ST.4				ST.1							ST.2							ST.4
				24-PHAS	sRNA		chromosome	from	to			WT	mel1	eat1		WT	mel1	eat1		WT	mel1	eat1		WT_1	WT_2	mel1_1	mel1_2	eat1_1	eat1_2		WT_1	WT_2	mel1_1	mel1_2	eat1_1	eat1_2		WT_1	WT_2	mel1_1	mel1_2	eat1_1	eat1_2
	masiRNA_u_1709	CAGAGAAAAAGGGAGUUCCAACAG	24-PHAS_chr8_99	-	-	sense	Chr8	809126	809149	6th		0	1.03302	0		96.511	1.1708	4.88238		195.954	2.33404	41.7267		0	0	1	0	0	0		23	28	1	0	0	2		44	64	1	1	8	9
	masiRNA_u_1710	CAAUCGUCGCCGGGUCAGAUUAAG			-	sense	Chr8	808790	808813	20th		0	3.09907	1.8383		249.793	3.5124	0		78.0188	8.16912	14.7271		0	0	2	1	1	0		52	80	2	1	0	0		18	46	3	4	5	1
	masiRNA_u_0584	UAAUCUGACCCGGCGACGAUUGAG			+	antisense	Chr8	808792	808815	20th		0	0	0		51.0941	1.1708	0		12.7007	1.16702	2.45451		0	0	0	0	0	0		10	17	0	1	0	0		1	6	0	1	0	1
	masiRNA_u_1429	ACUGCAUAUCUGUUGAGCGCUGGC			-	sense	Chr8	808862	808885	23th		0	0	1.8383		30.278	2.3416	0		16.3295	4.66807	14.7271		0	0	0	0	0	1		7	9	2	0	0	0		3	6	2	2	5	1
