# Supplementary material for: EAT1 transcription factor, a non-cell-autonomous regulator of pollen production, activates meiotic small RNA biogenesis in rice anther tapetum
Source: PLoS Genet. 2018 Feb 12;14(2):e1007238. doi: 10.1371/journal.pgen.1007238 (PMC5825165; doi:10.1371/journal.pgen.1007238)
Supplement: S6 Table — (XLSX) [file pgen.1007238.s020.xlsx]

## Sheet: Sheet1
	S6 Table. Primers used in this study.
	Primer Name	Sequence (5' to 3')	Description
	NF9876F1	GAACCGCTGCTACTCCTGTA	eat1-4 genotyping
	NF9876R1	TTAGATTTGGAGCGAAGGTG	eat1-4 genotyping
	T17LTR2MF	CTTGCAACCTAACAATAGTATTAGC	eat1-4, genotyping
	1B24309F1	ACCAAAGATCTCCCAAAAGC	tip2-2 genotyping
	1B24309R1	CTGCTGGTGGAGAAGAAGC	tip2-2 genotyping
	LB1R	CTAGAGTCGAGAATTCAGTACA	tip2-2 genotyping
	494	GCTTTTGGATTTTTGCTCAC	mel1-1 genotyping
	606	GCATTGTCTCAAGCAGAGTTAAGGC	mel1-1 genotyping
	T17LTR2MR	GCTAATACTATTGTTAGGTTGCAAG	mel1-1 genotyping
	bHLH141ex1F	TTTGACCAGGATTGGAGAGAA	EAT1 qRT-PCR (region c and temporal)
	bHLH141ex1R	AAGGTGTACAACCGGACAGC	EAT1 qRT-PCR (region c and temporal)
	bHLH141ex2F	GGAGAGGGAAGGGTGAGTTC	EAT1 qRT-PCR (region b)
	bHLH141ex2R	TGGGAAGAGCATTCTTAGGG	EAT1 qRT-PCR (region b)
	bHLH141ex3F	GTTGGGGCTGGTTACTTTGA	EAT1 qRT-PCR (region a)
	bHLH141ex3R	CGGGTGCACTTTGAATTTCT	EAT1 qRT-PCR (region a)
	bHLH142ex1F	GGGTTCTTGGATGCATGAGT	TIP2 qRT-PCR (region c and temporal)
	bHLH142ex1R	TCTCCCAAAAGCTAACACGAG	TIP2 qRT-PCR (region c and temporal)
	bHLH142ex2F	AACGGCGTCGAGAAGAAG	TIP2 qRT-PCR (region b)
	bHLH142ex2R	GGTTGGGGATGAGGAGCAT	TIP2 qRT-PCR (region b)
	bHLH142ex3F	TTGAGAGCCTGGAGATGGAC	TIP2 qRT-PCR (region a)
	bHLH142ex3R	GTGGAGGAGGTGGAAGTTGA	TIP2 qRT-PCR (region a)
	TDRex1F	GCATTACCTCGCGTTTGATT	TDR qRT-PCR
	TDRex1R	CGTAGCATTATGTTTCTTTCTCG	TDR qRT-PCR
	UDT1ex1F	GGAGGTTCCAAGCATCTGAG	UDT1 qRT-PCR
	UDT1ex1R	TTTCCCCCTTCTATGTCATCA	UDT1 qRT-PCR
	UbqF	ATCAAGAACTAGAGCGTCACTC	Ubiquitin qRT-PCR, Ubq-control ChIP-qPCR
	UbqR	GCTGAAGCATCCAGCACAGTA	Ubiquitin qRT-PCR, Ubq-control ChIP-qPCR
	M13 Rev	CAGGAAACAGCTATGAC	Universal primer for constructions
	M13 -20	GTAAAACGACGGCCAG	Universal primer for constructions
	bHLH141stop-BamHI	cgcggatccGTTGAATATGTCGAGG	EAT1pro-EAT1-GFP construction
	bHLH141XhoI-BamHI	cgcggatccGTTCAGAGGAGGTCAAAGGA	EAT1pro-EAT1-GFP construction
	bHLH141stop-NotI	ataagaatgcggccgcTCTTTAGCAACAGTA	EAT1pro-EAT1-GFP construction
	bHLH142start-NcoI	gatccatggtgATGTATCACCCGCAGTGCGA	TIP2pro-YFP-TIP2 construction
	bHLH142start-BsrGI	gagctgtacaagTATCACCCGCAGTGC	TIP2pro-YFP-TIP2 construction
	T7-EcoRI	cggaattcGTAATACGACTCACTATAGGGC	TIP2pro-YFP-TIP2 construction
	bHLH142stop-NcoI	tcaccatggaGTACTCATCCACCACTTCAA	TIP2pro-TIP2-YFP construction
	bHLH142stop-BsrGI	gagctgtacaagTAACTAGCTCGAGCTAGCTAATTAG	TIP2pro-TIP2-YFP construction
	up_nf	AATAGATTTGTCTCGCGAATTAGTCCAAGATTA	MEL1pro-GFP-MEL1 construction
	up_nr	GGCAGAGAGAGAGGTGGAGGAAGGC	MEL1pro-GFP-MEL1 construction
	up_atgf	ATGGCCTACCGCGGCGGAGGC	MEL1pro-GFP-MEL1 construction
	up_r	GCCGGCATCGGCGCGCCGTAGACGACGGCCGG	MEL1pro-GFP-MEL1 construction
	ngfp_f	ACCTCTCTCTCTGCCATGGTGAGCAAGGGCG	MEL1pro-GFP-MEL1 construction
	ngfp_r	GCCGCGGTAGGCCATCTTGTACAGCTCGTCC	MEL1pro-GFP-MEL1 construction
	GFPF1	GCTGCCCGACAACCACTACCTG	Transgene PCR check
	GFPR1	GCCGGACACGCTGAACTTGTGG	Transgene PCR check
	AP25ex1F	GCCAAGGAGTCCTGCAACTA	AP25 qRT-PCR
	AP25ex1R	ACAAGCCCACAAGAGGACAC	AP25 qRT-PCR
	DCL3bex1F	GGGTTGCTCCTGGACAGATA	DCL5 qRT-PCR
	DCL3bex1R	TCACATGGTTTTCCCACAAA	DCL5 qRT-PCR
	DCL1ex3F	ACCCAAGACACCTTTCAACG	DCL1 qRT-PCR
	DCL1ex3R	TGTAGCAGGAGGGAAAATCG	DCL1 qRT-PCR
	RDR6ex1F	GCCCAGATGGTGAGGAAATA	RDR6 qRT-PCR
	RDR6ex1R	TCGGAGATGTATGCTGCAAG	RDR6 qRT-PCR
	DCL3aex1F	TCCAGGAGGTGTGAAGGAAC	DCL3a qRT-PCR
	DCL3aex1R	CAACTTTGGGGGCTTATTCA	DCL3a qRT-PCR
	DCL4ex1F	CGACCCTTTTGGAGTGTCAT	DCL4 qRT-PCR
	DCL4ex1R	AGGGCACTGGAGAAGTGAAA	DCL4 qRT-PCR
	chr5-20ex1F	CATCTTGTCGGTCCGCTATT	chr5-20 qRT-PCR
	chr5-20ex1R	GCTCGTTCTGATCTGAGCTGT	chr5-20 qRT-PCR
	chr6-97ex1F	CTTTCCTTACACGACGCACTC	chr6-97 qRT-PCR
	chr6-97ex1R	GGGGAGGCTCCAACTCTATT	chr6-97 qRT-PCR
	chr10-100ex1F	CATGGAAAGGTAGTCATTGTCG	chr10-100 qRT-PCR
	chr10-100ex1R	TCATTGTCTGGTTCGCTGTC	chr10-100 qRT-PCR
	chr10-101ex1F	GGTGACATGGTGCTTTTCCT	chr10-101 qRT-PCR
	chr10-101ex1R	GAACGATGATGCCATTAGGC	chr10-101 qRT-PCR
	chr12-83ex1F	TTGAAGTGAGCCAAAGTTATGTTC	chr12-83 qRT-PCR
	chr12-83ex1R	CCAGCATGTTGGATTGAGAA	chr12-83 qRT-PCR
	miR2275Aex1F	ACTGCAGACTTGCAGATTAACG	pri-miR2275a qRT-PCR
	miR2275Aex1R	TGATGGTGTAACCCTCAGAACA	pri-miR2275a qRT-PCR
	miR2275Bex1F	GAAACTGAACTCTTTCTTGTCAGTG	pri-miR2275b qRT-PCR
	miR2275Bex1R	CATCTTGGACAATTGAAGGTGAG	pri-miR2275b qRT-PCR
	5RACE-chr5-20	GCGCCAAGCACATTCATCCTCATCAT	chr5-20 5' RACE
	5RACE-chr6-97	ATGTCCCTCCTTTTCTTCGCCGCTTCT	chr6-97 5' RACE
	5RACE-miR2275B	CAGCTTCCAAGGTTGTTCCACCCATAAG	pri-miR2275b 5' RACE
	DCL3bEbox1F2	TTCATCAAATGGGCATGAAT	DCL5-Ebox1 ChIP-qPCR
	DCL3bEbox1R2	CAGAGATGTGAGGCGAGAGG	DCL5-Ebox1 ChIP-qPCR
	DCL3bEbox2F	TGTATGTGTGAGAACTTCGCTGA	DCL5-Ebox2 ChIP-qPCR
	DCL3bEbox2R	AAAAGAACACAGATTGTAGGTGGA	DCL5-Ebox2 ChIP-qPCR
	DCL3bEbox3F	TTGCAACGAGTAGCAGCATC	DCL5-Ebox3 ChIP-qPCR
	DCL3bEbox3R	ATATAGCCGCCTTTCGATCC	DCL5-Ebox3 ChIP-qPCR
	DCL3aEbox1F	GCATTACGCAATCCATAGGAA	DCL5-Ebox1 ChIP-qPCR
	DCL3aEbox1R	GGAATTTTTCCTATATAGCCCTTTG	DCL5-Ebox1 ChIP-qPCR
	DCL4Ebox1F	AGAAAAGCAGCAGGCTACAGA	DCL4-Ebox1 ChIP-qPCR
	DCL4Ebox1R	ACTATACTATTAATACCTGGTCCCACA	DCL4-Ebox1 ChIP-qPCR
	chr5-20Ebox1F2	TTGCTTCTTCTCCTGCCAAT	chr5-20-Ebox1 ChIP-qPCR
	chr5-20Ebox1R2	TGGAATGACAAATCTCACACCT	chr5-20-Ebox1 ChIP-qPCR
	chr6-97Ebox1F2	GCACATGGAATGCACATTTT	chr6-97-Ebox1 ChIP-qPCR
	chr6-97Ebox1R2	AGGTTTCGCAAGGATGTCTT	chr6-97-Ebox1 ChIP-qPCR
	chr6-97Ebox2F2	CGCATAAAAAGGGACCAAAA	chr6-97-Ebox2 ChIP-qPCR
	chr6-97Ebox2R2	CTGTTTGTTGCCATTACGG	chr6-97-Ebox2 ChIP-qPCR
	miR2275bEbox1F	GGCATTGAAATCTCAAGGAAG	pri-miR2275b-Ebox1 ChIP-qPCR
	miR2275bEbox1R	TGACCAGACCAGAAACATACCA	pri-miR2275b-Ebox1 ChIP-qPCR
	miR2275bEbox2F	AACCCTGCAGAATTCCAATG	pri-miR2275b-Ebox2 ChIP-qPCR
	miR2275bEbox2R	TGCTTCTTCAGAGTTCAGATTAGC	pri-miR2275b-Ebox2 ChIP-qPCR
	miR2275bEbox3F	GGGTTGATCAAGAAATCCAAA	pri-miR2275b-Ebox3 ChIP-qPCR
	miR2275bEbox3R	CCCTTAACCAACCTCCAACA	pri-miR2275b-Ebox3 ChIP-qPCR
	LUC_NosTcloning_F_BamHI	cgcggatccATGGAAGACGCCAAAAAC	FLuc_reporter plasmid construction
	LUC_NosTcloning_R_XbaI	gcctctagaTGCGTTGATGAAGCTAATTCC	FLuc_reporter plasmid construction
	chr5-20pro_F_SalI	gccgtcgacTAGCAAAACTAGACCGTATGTAGC	chr5-20 promoter-Fluc construction
	chr5-20pro_R_ApaI	cccgggccCGTTTGGACTTCGGTGTTTT	chr5-20 promoter-Fluc construction
	chr6-97pro_F_KpnI	cggggtaccTCGTCCAAACATGCACAAAT	chr6-97 promoter-Fluc construction
	chr6-97pro_R_PstI	aaactgcagTGCTGACCTTTAATCACTCCAT	chr6-97 promoter-Fluc construction
	DCL3bpro_F_EcoRI	ccggaatTCAGGGGGAGAGCCTTATTT	DCL5 promoter-Fluc construction
	DCL3bpro_R_EcoRI	ccggaattcGGTCTTCCCGGACCCC	DCL5 promoter-Fluc construction
	EAT1pro_F_KpnI	cggggtaccGAAGTCGGTGATTTGGAGGA	EAT1 promoter-Fluc construction
	EAT1pro_R_XhoI	ccgctcgagTTTGGCAAAACAGTGCTAGG	EAT1 promoter-Fluc construction
	DCL3apro_F_KpnI	cggggtaccTTTCGTACGCACGTTTTTCA	DCL3a promoter-Fluc construction
	DCL3apro_R_XhoI	ccgctcgaGTTTACTGCCATTCCAACAGAG	DCL3a promoter-Fluc construction
	35Spro_F_KpnI	cggggtaccTCAGAAGACCAGAGGGCTATTG	Effector plasmid construction
	35Spro_R	CTTGCTCACCATGGATCCTC	Effector plasmid construction
	NosTcloning_F	CCTCATAAAGGCCAAGAAGG	Effector plasmid construction
	NosTcloning_R_SacI	gcggagctcTGCGTTGATGAAGCTAATTCC	Effector plasmid construction
	EAT1cDNA_F_HindIII	cccaagcttATGATTGTTGGGGCTGGTTA	EAT1 effecter plasmid construction
	EAT1cDNA_R_EcoRI	ccggaattcTTAGTTGAATATGTCGAGGGC	EAT1 effecter plasmid construction
	TIP2cDNA_F_HindIII	cccaagcttATGTATCACCCGCAGTGC	TIP2 effecter plasmid construction
	TIP2cDNA_R_EcoRI	ccggaattcTTAGTACTCATCCACCACTTCAATC	TIP2 effecter plasmid construction
	TDRcDNA_F_HindIII	cccaagcttATGGGAAGAGGAGACCACCT	TDR effecter plasmid construction
	TDRcDNA_R_EcoRI	ccggaatTCAATCAAACGCGAGGTAATG	TDR effecter plasmid construction
	UDT1cDNA_F_HindIII	cccaagctTGGTGCAGCAATGCCG	UDT1 effecter plasmid construction
	UDT1cDNA_R_EcoRI	ccggaatTCAGATGCTTGGAACCTCC	UDT1 effecter plasmid construction
	Rluc_cloning_F_HindIII	cccaagcttATGGCTTCCAAGGTGTACGA	Renilla luciferase plasmid construction
	Rluc_cloning_R_EcoRI	ccggaattcTTACTGCTCGTTCTTCAGCAC	Renilla luciferase plasmid construction
	EAT1_F_BsrGI_VC80	agctgtacaagATGATTGTTGGGGCTGGTTA	cYFP-EAT1 construction
	EAT1_R_BsrGI_VC80	acttgtacagGTTGAATATGTCGAGGGCCT	cYFP-EAT1 construction
	EAT1_F_SmaI_VN154_VN80	CTAGACTGGTACCCGATGATTGTTGGGGCTGGTTA	EAT1-cYFP and EAT1-nYFP construction
	EAT1_R_SmaI_VN154_VN80	AGTCAGTCGACCCGGGTTGAATATGTCGAGGGCCT	EAT1-cYFP and EAT1-nYFP construction
	EAT1_F_HpaI_VN154	TCTAGAACCGGGGTTATGATTGTTGGGGCTGGTTA	nYFP-EAT1 construction
	EAT1_R_HpaI_VN154	AAATTCGAGCTCGTTAGTTGAATATGTCGAGGGCCT	nYFP-EAT1 construction
	TIP2_F_BsrGI_VC80	agctgtacaagATGTATCACCCGCAGTGC	cYFP-TIP2 construction
	TIP2_R_BsrGI_VC80	acttgtacagGTACTCATCCACCACTTCAATC	cYFP-TIP2 construction
	TIP2_F_SmaI_VN154_VN80	CTAGACTGGTACCCGATGTATCACCCGCAGTGC	TIP2-cYFP and TIP2-nYFP construction
	TIP2_R_SmaI_VN154_VN80	AGTCAGTCGACCCGGGTACTCATCCACCACTTCAATC	TIP2-cYFP and TIP2-nYFP construction
	TIP2_F_HpaI_VN154	TCTAGAACCGGGGTTATGTATCACCCGCAGTGC	nYFP-TIP2 construction
	TIP2_R_HpaI_VN154	AAATTCGAGCTCGTTAGTACTCATCCACCACTTCAATC	nYFP-TIP2 construction
	UDT1_F_BsrGI_VN80	agctgtacaagGGTGCAGCAATGCCG	cYFP-UDT1 construction
	UDT1_R_BsrGI_VN80	acttgtacagGATGCTTGGAACCTCCA	cYFP-UDT1 construction
	UDT1_R_KpnI_VN154	gcgggtaccTGGTGCAGCAATGCC	UDT1-nYFP construction
	UDT1_F_SmaI_VC80	CTAGACTGGTACCCGGTGCAGCAATGCCG	UDT1-cYFP construction
	UDT1_R_SmaI_VC80	AGTCAGTCGACCCGGGATGCTTGGAACCTCCA	UDT1-cYFP construction
	UDT1_R_SpeI_VN154	catactagtGATGCTTGGAACCTCCA	UDT1-nYFP construction
	UDT1_F_HpaI_VN154	TCTAGAACCGGGGTTGGTGCAGCAATGCC	nYFP-UDT1 construction
	UDT1_R_HpaI_VN154	AAATTCGAGCTCGTTCAGATGCTTGGAACCTC	nYFP-UDT1 construction
	Letters in lowercase represents linker nucleotide sequence to generate restriction site (underlined).
